# Supplementary material for: The molecular principles underlying diverse functions of the SLC26 family of proteins
Source: J Biol Chem. 2024 Apr 4;300(5):107261. doi: 10.1016/j.jbc.2024.107261 (PMC11078650; doi:10.1016/j.jbc.2024.107261)
Supplement: Supporting Data [file mmc2.xlsx]

## Sheet: Fig.2 Data
	hA4								mA5						hA9
	ctrl	hA4-WT	hA4-Y20H	hA4-V509G	hA4-V510D	hA4-V510I	hA4-H723D	hA4-H723Y	ctrl	WT	Y8H	R399V	I500V	H707R	ctrl	hA9-WT	hA9-Y8H	hA9-V393R	hA9-V493G	hA9-H731R
	0.193393	1.19554	1.29207	1.47057	0.547799	1.91393	1.94333	0.630135	0.00802689	1.12026	0.56853	0.587912	0.404423	0.874872	-0.127527	1.081	0.37958	0.85432	0.218993	0.388648
	0.193005	1.0872	0.920825	1.19151	0.48124	2.157	0.965371	0.634059	-0.0170408	1.09792	0.794258	0.863443	0.495132	0.674537	-0.116595	1.11222	0.974033	0.935961	0.324699	0.35585
	0.185887	1.11485	1.38249	1.43472	0.905202	1.92769	1.95765	0.622164	0.0264027	1.24903	0.689385	0.827257	0.486243	0.70501	-0.0487016	1.10868	0.989734	0.977556	0.178356	0.30309
	0.172579	1.10829	1.19087	1.78168	0.574018	1.91766	0.952569	0.693227	-0.0246755	1.26173	0.853103	0.895299	0.483926	0.956021	-0.106257	1.03165	0.994358	0.912469	0.371659	0.46708
	0.17155	1.0976	1.20501	1.0891	0.587385	1.95283	1.07034	0.601869	0.0698972	1.05233	0.949527	1.01947	0.467006	0.804744	0.0264114	1.00366	0.9117	0.735007	0.291689	0.412217
	0.169656	1.10128	1.18446	1.29036	0.721997	1.88307	1.02445	0.61463	0.0524883	1.07358	0.984649	0.606427	0.507449	0.842243	0.0202834	1.07404	0.878088	0.843887	0.380436	0.458902
	0.169463	1.10411	1.18664	1.08692	0.573656	1.9593	1.02149	0.638706	0.0476948	0.995519	0.376488	0.797096	0.622958	0.815289	0.0259134	1.0708	1.11231	0.907483	0.287185	0.504033
	0.16704	1.08438	1.17932	1.05773	0.482549	1.96104	1.02018	0.805419	0.056237	1.18732	0.988046	0.937376	0.641001	0.600934	0.0180775	1.11569	0.881326	0.78256	0.375792	0.43701
	0.166128	1.15413	1.20366	1.05646	0.738023	2.00101	1.05372	0.645011	0.0523217	1.18603	1.04998	1.0674	0.47295	0.630414	0.0121771	1.07989	1.05322	0.893919	0.380091	0.468862
	0.165149	1.08195	1.15134	1.04255	0.441473	2.10691	1.03729	0.931583	0.0925376	0.937498	0.946083	0.819711	0.548712	0.899162	0.00886335	1.05144	1.06784	0.792905	0.371235	0.436931
	0.164769	1.09579	1.17518	1.0491	0.599608	1.88913	1.05307	0.57024	0.0553547	1.02428	1.04843	0.742793	0.479903	0.853381	0.0215862	1.12423	0.96237	0.852231	0.375467	0.189774
	0.164763	1.10595	1.09982	1.06089	0.69306	1.87484	1.02731	0.622917	0.0527396	1.09538	0.892975	0.622994	0.493861	0.855687	0.00709296	1.09359	0.870465	0.842262	0.355951	0.436314
	0.162372	1.07476	1.12837	1.22537	0.573115	1.98195	0.998096	0.607758	0.0682871	1.15742	0.904839	0.751558	0.446868	0.90129	0.0175259	1.11215	1.02175	0.766658	0.332687	0.434776
	0.160014	1.07429	1.18469	1.0886	0.592473	1.84335	1.05947	0.608015	0.0130795	0.82726	1.03691	0.699561	0.427478	0.688807	0.00550914	1.22509	0.809531	1.08395	0.367891	0.447987
	0.159458	1.10738	1.1529	1.13935	0.612525	1.87806	1.0047	0.623539	0.062048	1.1235	0.906481	0.708371	0.45482	0.733531	0.00341961	1.14367	0.8816	0.891005	0.307206	0.416943
	0.15657	1.10371	1.16509	1.05516	0.582192	2.00793	1.0324	0.602504	0.0368	1.08523	1.07691	0.61954	0.521355	0.793142	0.0255267	1.02194	0.919469	0.860189	0.31227	0.40544
	0.155596	1.10453	1.14754	1.05392	0.593933	1.79942	1.034	0.636513	0.0468471	1.1906	0.980297	0.668891	0.510106	0.831258	0.0150207	1.04692	0.309658	0.792085	0.336388	0.392211
	0.154875	1.10692	1.18578	1.07406	0.649914	2.14534	0.99987	0.639761	0.0494469	1.08606	0.835352	1.09175	0.429799	0.793142	0.0203499	0.947667	0.877696	0.860919	0.34045	0.468495
	0.154529	1.13318	1.14063	1.08062	0.589174	2.01321	1.03002	0.608694	0.0362063	1.28549	1.06525	0.852342	0.462201	0.885007	-0.0894095	1.08785	0.817748	0.955454	0.350667	0.466085
	0.154213	1.09649	1.20132	1.31038	0.638812	1.97941	1.01631	0.636779	0.0766818	1.08863	0.881108	0.677301	0.470424	0.784936	0.0205811	0.977722	0.757768	0.870238	0.429502	0.494253
	0.153761	1.04893	1.17319	1.04224	0.503813	1.85324	1.05052	0.580924	0.0629076	0.994293	0.865576	0.705865	0.436646	0.935752	0.019444	1.06048	0.839632	0.801072	0.327484	0.449626
	0.153451	1.0087	1.19138	1.18618	0.611684	1.9622	1.05875	0.618231	0.0705256	1.12238	0.907801	0.61674	0.377285	0.857922	0.0259935	1.08663	0.938779	0.769928	0.349642	0.394931
	0.151879	1.1054	1.15704	1.20182	0.591016	2.21001	1.08876	0.655712	0.0472631	1.16914	0.925713	0.537188	0.452046	0.682072	0.0155286	1.0503	0.932681	0.777963	0.358096	0.405079
	0.15185	1.11991	1.0887	1.14573	0.5982	2.04473	1.03607	0.652727	0.0455702	1.15816	0.857279	0.538772	0.60363	0.804256	0.00912141	1.14442	0.934328	0.853957	0.318531	0.443181
	0.150744	1.02139	1.12376	1.14459	0.519068	1.91875	1.03532	0.607368	0.066195	1.03039	1.01618	0.992543	0.520633	0.74988	0.0204484	1.21829	0.959743	0.78986	0.293775	0.434071
	0.150065	1.06893	1.07805	1.16554	0.596034	1.90855	1.10128	0.632775	0.0504018	1.21543	0.893216	0.623578	0.457049	0.861594	0.0120484	1.02657	0.813804	0.961175	0.336627	0.268925
	0.150035	1.10095	1.1691	1.02963	0.644069	2.16864	1.05337	0.612909	0.0572932	0.850541	0.910009	0.55183	0.358997	0.66885	0.0114731	1.04665	0.872284	0.925546	0.390959	0.394788
	0.14975	1.09321	1.12281	1.24705	0.588517	2.12119	1.06232	0.675056	0.0428583	1.25983	0.86039	0.479567	0.467776	0.67393	0.0271456	1.05894	0.858725	0.852758	0.274047	0.418778
	0.14804	1.00283	1.18105	1.01598	0.651938	1.90404	0.987124	0.646333	0.0685337	1.14236	0.895071	0.711546	0.451624	0.75233	0.0126654	1.1162	0.955764	0.834975	0.326485	0.365588
	0.14745	1.07971	1.12384	1.21762	0.500573	2.09459	1.00279	0.626007	0.0696671	1.095	0.868279	0.345395	0.541567	0.707947	0.0122395	0.973632	0.824493	0.947299	0.308082	0.46672
	0.147442	1.09999	1.14503	1.23712	0.600148	1.90443	1.07399	0.614531	0.0686831	1.31589	0.895894	0.8045	0.545656	0.823612	-0.0004388	1.10257	0.843196	0.948238	0.357175	0.347859
	0.146613	1.10074	1.15111	1.14725	0.645602	2.03795	1.05823	0.630627	0.0762916	0.955358	0.873575	0.881451	0.48571	0.628643	0.0249788	1.11231	0.936961	1.02572	0.350008	0.36369
	0.146415	1.08273	1.13325	1.43137	0.688954	2.06133	1.04153	0.703258	0.0544053	1.07992	0.773774	0.632883	0.537211	0.712456	0.027032	1.09253	0.82069	0.902323	0.300777	0.341908
	0.145674	1.09126	1.15177	1.24862	0.810712	2.12509	1.04558	0.630151	0.0402099	1.07691	0.895575	0.708694	0.420262	0.680498	0.0173667	0.987681	0.942774	0.96504	0.331359	0.407788
	0.143936	1.12593	1.12572	1.03701	0.6309	1.73167	1.01906	0.61015	0.0732756	1.04106	0.866415	0.623175	0.58237	0.80328	-0.0320107	1.11955	0.915883	0.869771	0.362672	0.481306
	0.14312	1.07992	1.17545	1.06113	0.498451	2.11	1.07584	0.705558	0.0597042	0.838253	0.905634	0.745743	0.436943	0.808678	0.00986265	1.01376	1.06226	0.901947	0.276534	0.470343
	0.142894	1.05803	1.10035	1.15298	0.61189	1.99217	1.06045	0.680959	0.0688637	1.28788	0.960021	0.699241	0.459744	0.679217	0.0222371	1.05248	0.978449	0.768949	0.344886	0.448446
	0.142671	1.06999	1.13876	1.16288	0.621907	2.01061	1.05588	0.66787	0.0583925	0.729757	0.856036	0.744134	0.556657	0.768896	0.0184666	1.00749	0.972063	0.885602	0.396161	0.484762
	0.141801	1.11881	1.14512	1.09416	0.622623	2.09904	1.01969	0.628378	0.046118	1.13296	0.899216	0.706179	0.462687	0.799793	0.0193841	1.04893	0.903148	0.952383	0.394187	0.424666
	0.14178	1.02356	1.13576	1.13545	0.614163	2.0614	1.05266	0.719635	0.0357817	0.960191	0.938704	0.905274	0.42553	0.700286	0.00945832	1.13883	0.929792	0.918103	0.313894	0.402836
	0.141758	1.14762	1.1315	1.17872	0.636656	2.09563	1.05296	0.702971	0.0474656	1.11835	1.05906	0.765251	0.529275	0.713906	0.0268458	1.14607	0.900689	0.746199	0.343629	0.404628
	0.141417	1.10644	1.15936	1.17025	0.672449	2.08624	1.01676	0.643575	0.0709855	1.25908	0.884336	0.961555	0.377512	0.827455	0.0133956	1.02206	0.932738	0.98946	0.245731	0.394046
	0.138043	1.07847	1.14269	1.12565	0.557242	1.80569	1.00852	0.630102	0.0543395	1.11447	0.866758	0.783826	0.502693	0.746463	-0.0276802	1.0343	1.05298	0.99314	0.368601	0.4146
	0.137751	1.08171	1.16199	1.17832	0.627575	2.06935	1.03778	0.707569	0.0392981	0.83938	0.881284	0.601953	0.511536	0.735574	0.0183545	1.1694	0.840202	0.999525	0.323288	0.485357
	0.137548	1.08943	1.15039	1.23754	0.617299	1.85941	1.08994	0.662104	0.0526566	1.06957	0.979621	0.960699	0.501399	0.830471	0.00285795	0.996577	0.948212	0.962345	0.365296	0.463863
	0.137257	1.1119	1.11293	1.0832	0.694909	1.83032	1.04296	0.5909	0.0515469	1.22204	1.08294	0.808021	0.399316	0.793297	0.0244683	1.01909	0.936667	0.846019	0.325068	0.415039
	0.135422	1.09044	1.18657	1.16753	0.662942	2.07783	1.06066	0.674904	0.0385221	1.34006	0.961151	0.877461	0.38091	0.486975	0.0141611	1.41508	0.974109	0.919884	0.308427	0.43557
	0.134955	1.0687	1.17844	1.08802	0.645844	2.03426	1.03255	0.719502	0.0629634	0.875216	0.933072	0.632689	0.48771	0.706232	0.00146546	0.927438	0.880042	0.959205	0.367584	0.399886
	0.134295	1.04816	1.13527	1.1521	0.621296	2.01208	1.03923	0.581317	0.055899	1.19554	0.968976	0.778054	0.476968	0.734113	0.00490157	1.10677	0.985472	0.869079	0.3507	0.38899
	0.13417	1.05841	1.17659	1.1675	0.547762	1.89236	1.09129	0.729504	0.101015	1.00242	0.919045	0.525928	0.558124	0.816983	0.0146171	1.08766	0.921289	0.966216	0.375879	0.409582
	0.134046	1.02917	1.11574	1.20807	0.673945	2.12349	1.0469	0.645485	0.050071	0.821586	0.932293	-0.104988	0.617209	0.878801	0.0101283	0.959072	0.459048	0.88295	0.413684	0.409309
	0.133352	1.08185	1.15597	1.21481	0.653928	2.00054	1.0932	0.691582	0.068829	1.1076	0.857675	0.884396	0.67689	0.80351	0.00568476	1.07877	0.860429	0.856698	0.301552	0.441035
	0.131365	0.989112	1.13447	1.08962	0.629204	2.13754	1.07232	0.698403	0.0385441	0.92204	0.799972	0.985624	0.627946	0.731608	0.0218705	1.05927	0.913286	0.911626	0.379388	0.444821
	0.13075	1.01849	1.1471	1.2438	0.643043	2.13531	1.00662	0.623079	0.0533851	1.16043	0.785874	0.699444	0.467912	0.733995	-0.0211894	1.14431	1.01473	1.03182	0.340217	0.424242
	0.129885	1.01409	1.12326	1.09098	0.696736	2.06296	1.03095	0.634685	0.0288854	0.742703	0.944936	0.725624	0.655235	0.788564	0.0296896	1.09317	0.922777	0.918402	0.385513	0.399767
	0.129753	1.02272	1.13099	1.23291	0.617972	1.8872	1.05268	0.63604	0.0625753	1.30885	1.0092	0.889343	0.492212	0.741224	-0.0110137	1.02728	0.927501	0.962263	0.335737	0.413915
	0.129553	1.02352	1.14456	1.13034	0.687249	1.97761	1.05192	0.702217	0.0575211	0.764054	0.974131	0.797303	0.538658	0.832638	0.0204946	1.11435	0.890772	0.811863	0.347596	0.211261
	0.129079	1.0252	1.15035	1.18079	0.547693	1.95221	1.07005	0.685748	0.0419403	0.597914	1.08333	0.819992	0.475731	0.716133	0.0200278	0.987493	0.803498	0.954158	0.327693	0.41875
	0.127278	1.08392	1.13908	1.21142	0.66589	2.15921	1.02567	0.686124	0.0596791	1.1488	0.843679	1.03678	0.440816	0.666622	0.0203768	1.09638	0.467747	1.00347	0.355059	0.456796
	0.126878	1.03441	1.12028	1.16815	0.517118	2.06204	1.06957	0.730561	0.0450988	0.81585	0.870838	0.710386	0.52459	0.900953	0.0113053	1.09809	1.00707	0.764276	0.324611	0.50524
	0.126877	1.14976	1.13614	1.05146	0.695341	2.0925	0.996936	0.73374	0.0715767	0.858687	0.97433	0.770785	0.505423	0.920519	0.0106455	0.920799	1.02673	0.908459	0.297582	0.394802
	0.126858	1.06165	1.12392	1.23815	0.729345	2.00493	1.0645	0.726693	0.0427296	1.15263	0.900169	0.822431	0.562694	0.720346	-0.0206712	0.997084	0.874184	0.914481	0.311649	0.436852
	0.12659	1.07547	1.09188	1.16347	0.652226	1.96998	1.07827	0.579748	0.0497067	0.943814	0.962215	0.68792	0.517008	0.842735	-0.0007492	1.02119	0.946463	0.866823	0.310202	0.47761
	0.126101	1.05733	1.12075	1.18647	0.553556	2.09517	0.977107	0.656738	0.01537	1.09328	1.11922	0.780135	0.663704	0.778582	-0.0227212	1.011	0.832599	0.932918	0.319961	0.398275
	0.125706	1.09173	1.12229	1.19605	0.583227	2.04719	1.04355	0.698818	0.0973182	0.971578	0.897858	0.76355	0.544736	0.828539	0.00543825	1.06119	0.800428	0.88015	0.307941	0.428775
	0.125444	1.04546	1.12924	1.12607	0.561198	2.11389	1.05578	0.691493	0.0278541	1.00028	1.00748	0.098572	0.432723	0.759607	-0.0244918	1.05536	0.777244	0.966154	0.319373	0.513763
	0.12507	1.06858	1.13591	1.17668	0.62766	2.11869	1.07379	0.702812	0.0473231	1.33186	0.942027	0.834866	0.553841	0.917966	0.021922	1.0572	0.952606	0.93919	0.280359	0.455349
	0.124405	1.11347	1.15727	1.15703	0.543891	1.99572	1.04672	0.705416	0.0580469	1.15913	0.985046	0.807483	0.402911	0.746821	0.0267901	1.02972	0.987974	0.90869	0.331131	0.389788
	0.12421	1.02714	1.10361	1.20436	0.681669	2.0953	1.04336	0.695885	0.0318989	1.06822	0.894393	0.821597	0.567766	0.78804	-0.0076149	1.0232	0.892986	0.842893	0.313539	0.436789
	0.124206	1.02033	1.0997	1.15192	0.547765	2.11587	0.995857	0.710477	0.0526691	1.11846	0.990759	0.432964	0.483937	0.765735	0.0241797	1.20792	0.908079	0.594738	0.283074	0.44728
	0.123904	1.04214	1.12897	1.18547	0.631163	2.12001	0.990645	0.633201	0.0318448	1.13598	0.979828	0.753473	0.548141	1.01363	0.0431743	1.09969	0.977598	0.912745	0.334791	0.36072
	0.122818	1.07668	1.10683	1.17191	0.547697	1.89367	1.09883	0.685318	0.0603445	1.24824	1.15915	0.833534	0.599222	0.836909	-0.0133565	1.04112	0.833994	1.00019	0.175128	0.359836
	0.122521	1.13475	1.11479	1.09197	0.612937	1.90526	1.05217	0.73578	0.0534256	1.15059	0.908151	0.734721	0.517332	0.745164	-0.0084041	1.02053	0.913308	1.01627	0.369735	0.406419
	0.122502	1.08386	1.14525	1.06438	0.64512	2.03068	1.04201	0.695302	0.0380921	0.919697	0.999843	0.989331	0.631547	0.689553	0.0218435	1.13889	0.728353	0.90419	0.35187	0.412052
	0.122425	1.12295	1.11369	1.1155	0.616897	2.06662	1.02644	0.718319	0.0560747	1.07809	0.908116	0.751611	0.47909	0.698899	-0.015068	0.99485	1.04871	0.917144	0.337649	0.287554
	0.121957	1.04776	1.10237	1.14892	0.558477	1.95085	0.964755	0.700097	0.0632022	1.02506	0.869948	0.685363	0.528909	0.784225	0.0130663	1.22241	0.746624	0.906953	0.343309	0.448852
	0.120939	1.07327	1.10495	1.23113	0.487523	2.00308	0.955688	0.67298	0.0839178	1.06197	0.91128	0.834188	0.54324	0.868623	0.0184459	1.00853	0.675449	0.834354	0.311544	0.435212
	0.120519	1.13826	1.07558	1.17264	0.602913	2.05837	1.06699	0.65968	0.069108	0.896096	0.980583	0.790583	0.503549	0.838312	0.0143469	1.09295	0.9288	0.964192	0.30035	0.454214
	0.120429	1.04604	1.16063	1.20853	0.679804	2.1094	0.992845	0.699953	0.0704272	0.865399	1.10322	0.996962	0.496881	0.783414	0.0194637	1.11022	0.649371	0.869522	0.324334	0.420001
	0.120187	1.07068	1.14967	1.21011	0.522563	2.12239	0.982388	0.745065	0.0404149	1.01394	0.995356	0.771368	0.529028	0.824266	0.0265393	1.17951	0.896875	0.805998	0.396972	0.434502
	0.120066	1.08378	1.13454	1.17871	0.599354	2.03191	0.986089	0.672679	0.0545363	1.27367	0.865713	0.726411	0.553292	0.765245	-0.0237319	1.13315	0.843206	0.880132	0.37067	0.407645
	0.120003	1.07349	1.11206	1.27387	0.591835	2.02351	1.05669	0.776304	0.0356325	1.14487	1.0488	0.862103	0.443548	0.849781	0.00997226	1.08356	0.85608	0.924069	0.301314	0.476049
	0.119715	1.00879	1.10768	1.28283	0.541677	2.05315	0.949967	0.707507	0.102513	0.702792	0.971102	0.856132	0.491264	0.788671	-0.0158229	1.08342	0.857319	0.916651	0.368643	0.478485
	0.11965	1.05684	1.11	1.11392	0.594429	1.95747	1.05208	0.700249	0.0469409	0.918565	0.876313	0.81716	0.498988	0.628983	-0.0056599	0.958528	0.880618	1.01572	0.369223	0.449605
	0.119431	1.04213	1.10025	1.1169	0.622198	2.03234	0.956708	0.643878	0.07461	1.052	0.962151	0.507825	0.50319	0.679127	0.0173036	1.11708	0.827438	0.906569	0.300829	0.471332
	0.119271	1.13271	1.08741	1.12979	0.607633	2.09064	1.01573	0.670176	0.0385846	0.903119	0.916716	0.713709	0.497571	0.906419	0.0168776	1.12674	0.950247	0.954646	0.328963	0.487162
	0.11831	1.06463	1.08785	1.13867	0.517664	1.88195	1.04728	0.711244	0.0555259	1.27124	0.936287	0.833657	0.470016	0.738904	0.0261583	1.07203	0.929388	0.802966	0.332963	0.445682
	0.118093	1.112	1.0754	1.20485	0.6461	2.1132	1.01389	0.670184	0.0525654	0.714621	1.0501	0.671578	0.505857	0.813849	-0.0178143	0.962696	0.926819	0.824312	0.279534	0.423887
	0.117413	1.11363	1.12112	1.22138	0.674866	2.09349	1.0113	0.665633	0.0491275	0.88038	1.00192	0.850735	0.553952	0.809406	-0.0049266	1.02384	0.834214	0.82835	0.335859	0.438222
	0.116357	1.00031	1.11596	1.08717	0.701176	1.98582	1.0304	0.705846	0.081202	1.06472	1.06358	0.545458	0.51209	0.857776	0.0116307	1.171	0.860628	0.952797	0.327133	0.405273
	0.115926	1.09073	1.1034	1.22218	0.611402	2.054	0.93506	0.702926	0.0475323	1.11536	0.982469	0.76564	0.4583	0.727073	-0.0029226	1.07249	0.841943	0.979993	0.385479	0.432799
	0.115642	1.07599	1.11283	1.24001	0.555774	1.97821	1.00471	0.635386	0.0624514	1.03383	0.96031	0.749823	0.472184	0.773469	-0.0023978	1.01759	0.828538	0.826136	0.300455	0.436116
	0.115339	1.08663	1.12226	1.12503	0.556493	2.05365	1.04033	0.662174	0.0688095	0.902313	1.01211	0.725398	0.539347	0.783176	-0.0218516	1.13933	0.914443	0.900164	0.35919	0.417228
	0.11507	1.15711	1.10824	1.12834	0.553836	2.14058	0.979453	0.726936	0.102854	1.00282	1.07804	0.82469	0.492165	0.776789	0.0226053	1.03462	0.960143	0.975751	0.392185	0.413869
	0.114927	1.09125	1.1002	1.06737	0.692501	2.01818	0.983988	0.676243	0.0741239	0.845263	1.01067	0.801577	0.515113	0.764934	0.0101	1.0843	0.977349	0.910184	0.376684	0.43052
	0.114756	1.03539	1.144	1.16488	0.571408	2.11073	1.01598	0.693963	0.0657471	1.14074	0.971546	0.827306	0.497449	0.809012	-0.0197162	1.04351	0.535131	0.757824	0.344122	0.400719
	0.114561	1.03808	1.11301	1.06055	0.607217	1.95493	0.981217	0.691134	0.0678948	0.991687	1.10059	0.748156	0.536933	0.832967	-0.0107119	1.04078	0.823497	0.842883	0.358386	0.398387
	0.11455	1.07134	1.14646	1.04996	0.632111	2.01223	0.926065	0.668038	0.0364514	1.04597	0.939574	0.86769	0.522129	0.879976	-0.0160113	0.930478	0.942558	0.947956	0.286025	0.516763
	0.114186	1.08273	1.12293	1.12404	0.5561	1.96529	0.955835	0.796364	0.0486862	0.948496	0.985608	0.732698	0.570377	0.6127	0.014301	0.928314	0.992016	0.886378	0.363227	0.441622
	0.113964	1.04171	1.13421	1.05756	0.66565	2.07794	0.985291	0.609712	0.0611378	0.989211	0.974483	0.720697	0.503632	0.814753	-0.0123735	1.10699	0.916918	0.91085	0.33284	0.437581
	0.113526	1.09543	1.13287	1.08439	0.50041	2.00304	1.0134	0.661739	0.0745461	0.844717	0.830093	0.775221	0.434194	0.801359	-0.0023818	1.05181	0.920946	0.688386	0.306531	0.388898
	0.113446	1.03688	1.08426	1.08023	0.576031	2.01326	0.974817	0.680844	0.0510242	0.881208	0.992574	0.819836	0.450659	0.728264	-0.0063218	1.09631	0.820413	0.851628	0.341209	0.387665
	0.112978	1.1056	1.09706	1.1232	0.618756	2.01256	1.02735	0.652422	0.0712086	0.791303	0.953424	0.773667	0.585396	0.760284	-0.025912	0.954173	0.989691	0.768288	0.338661	0.452021
	0.11293	1.08829	1.05091	1.18722	0.583819	1.84171	0.994992	0.727635	0.0722994	1.02082	1.01209	0.735685	0.584425	0.840527	-0.0143298	1.13642	0.906512	0.580622	0.346542	0.356225
	0.11275	1.09618	1.09202	1.01607	0.584694	1.98247	1.04849	0.699786	0.065122	0.983622	1.12018	0.791181	0.551086	0.788482	0.012853	1.02799	0.849173	0.800439	0.342422	0.39795
	0.112364	1.05234	1.08929	1.19045	0.62905	2.02266	1.01678	0.631904	0.0742336	0.637188	0.995816	0.949205	0.468813	0.879768	-0.008965	1.02011	0.749008	0.892115	0.323664	0.387219
	0.112101	1.01709	1.14016	1.03598	0.663185	2.0035	0.954955	0.718013	0.0470282	0.849511	1.095	0.7806	0.476978	0.947804	-0.0159283	1.14341	0.859647	0.862994	0.384908	0.484503
	0.111335	1.05936	1.11118	1.08064	0.538963	2.04799	0.989911	0.675361	0.0634203	1.01264	0.977533	0.841478	0.54116	0.770853	0.0136555	1.0215	0.91547	0.918381	0.30328	0.438732
	0.111171	1.07997	1.07163	1.14406	0.608909	2.00397	0.986553	0.697442	0.0630836	0.761034	1.08283	0.833478	0.535515	0.694023	0.0204077	1.04156	1.05328	1.07953	0.312018	0.509525
	0.110568	1.11456	1.1348	1.10643	0.598622	1.9494	1.04471	0.697268	0.0453279	0.889144	1.03981	0.838347	0.483328	0.904734	0.0125321	1.07195	0.835552	0.748701	0.394612	0.444631
	0.110322	1.02891	1.10628	1.09535	0.567888	2.13276	1.0433	0.724968	0.0626417	1.11607	0.987052	0.661376	0.537706	0.813287	0.00047332	1.13123	0.930313	0.909097	0.400949	0.401538
	0.110222	1.02463	1.08233	1.01269	0.735596	1.96425	1.00517	0.681351	0.053911	1.06243	0.926222	0.743702	0.484174	0.817527	-0.0051684	1.02976	0.91761	0.905601	0.368116	0.417682
	0.109898	1.04928	1.09989	0.992113	0.520362	2.04338	0.977995	0.672923	0.064424	1.07076	0.949258	0.797348	0.540874	0.777008	-0.0105232	0.989272	0.875976	0.843026	0.31091	0.35246
	0.109554	1.04969	1.11768	1.27684	0.645996	2.10614	0.960829	0.681848	0.0897093	1.08437	1.0747	0.697964	0.607892	1.02169	0.00531414	1.1601	0.823116	0.918194	0.451333	0.337438
	0.109406	1.0324	1.13849	1.08886	0.60983	1.95525	0.930476	0.650356	0.0674988	1.19258	1.12035	0.784555	0.531278	0.872881	0.00202521	1.02815	0.897431	0.865508	0.385479	0.420313
	0.109383	1.09392	1.12167	1.09813	0.639748	2.0928	1.05251	0.727411	0.0607239	1.11018	1.02818	0.891662	0.44403	0.84325	0.0210887	1.04861	0.881514	0.949167	0.327136	0.481846
	0.109294	1.05839	1.08064	1.14671	0.698564	1.91013	1.02808	0.718299	0.0393676	1.09317	0.808842	0.72645	0.590106	0.791422	0.00577486	1.10266	0.911887	0.830069	0.322037	0.40396
	0.108624	1.07021	1.06591	1.13039	0.647226	2.02063	0.989852	0.666816	0.0750121	0.881991	0.981348	1.00802	0.496939	0.891999	-0.0151764	1.1565	0.866772	0.781494	0.308834	0.413139
	0.108562	1.08477	1.12533	1.03436	0.635591	2.09329	1.03106	0.724544	0.0631882	1.03667	0.816148	0.767777	0.46735	0.724042	-0.0175889	1.0143	0.961114	0.84937	0.299783	0.398246
	0.108437	1.07618	1.12274	1.09952	0.467015	2.06518	0.998951	0.696098	0.0361613	0.891721	0.84972	0.694509	0.48141	0.771586	-0.008998	1.0649	0.997143	0.881284	0.413546	0.402798
	0.107798	1.03874	1.12361	1.13458	0.723773	1.96924	1.05363	0.694293	0.0675213	1.06489	0.962333	0.883241	0.513235	0.729226	-0.0152901	1.05228	0.912334	0.802036	0.331201	0.436771
	0.107447	1.05015	1.09547	1.16882	0.67054	1.89452	1.02015	0.734641	0.0341013	1.11862	0.958683	0.737074	0.563915	0.782809	-0.0093741	0.998838	0.837136	0.849169	0.339633	0.44656
	0.106813	1.06932	1.11326	1.03132	0.563822	2.04738	0.965858	0.712291	0.0508547	0.935839	0.862068	0.882666	0.492483	0.833195	-0.0004542	1.00811	0.990561	0.806277	0.390628	0.430974
	0.106605	1.08183	1.13688	1.13371	0.754108	1.99702	0.983877	0.702213	0.0477236	1.14082	0.878124	0.673271	0.523647	0.793947	-0.0176649	0.999799	0.74862	1.0539	0.304016	0.327646
	0.106319	1.11614	1.08504	1.10591	0.592097	1.95523	1.06339	0.691421	0.0582829	1.24754	0.914837	0.842565	0.534404	0.737758	0.0157468	1.08697	0.847111	0.758322	0.310434	0.454625
	0.106238	1.12557	1.09239	1.0997	0.577599	2.05146	0.998588	0.66359	0.03521	0.975474	0.950933	0.816329	0.510252	0.854015	0.0142265	0.874968	0.801143	0.85533	0.346914	0.45725
	0.106231	1.00287	1.02066	1.11157	0.597698	1.99138	1.01809	0.726725	0.0823313	0.738958	0.983465	0.737412	0.587668	0.805427	-0.0169416	1.08998	0.92381	0.896063	0.320649	0.417398
	0.1062	1.07351	1.10199	1.08514	0.494208	1.05879	1.01247	0.685845	0.0970094	1.15631	0.890713	0.784058	0.317551	0.757053	-0.0117489	1.06004	0.889229	0.849531	0.289225	0.405419
	0.106168	1.05596	1.1008	1.01555	0.552513	1.95318	0.956953	0.73312	0.0564424	0.977144	0.959453	0.762112	0.56849	0.812797	0.0151067	1.09213	0.917099	0.85745	0.308923	0.452975
	0.106109	1.06293	1.13723	1.01761	0.641265	2.06613	0.964099	0.695982	0.0386312	0.974434	0.83131	0.832964	0.426461	0.82597	-0.0105985	1.10842	0.857251	0.885577	0.376943	0.464762
	0.10609	1.05585	1.0949	1.20631	0.504115	1.97419	1.02574	0.739745	0.0583576	1.05897	0.990266	0.854567	0.515103	0.840625	-0.0152254	1.01606	1.00223	0.968743	0.350768	0.359516
	0.105825	1.08869	1.08571	1.08311	0.653418	2.00299	1.01424	0.644626	0.0455625	1.23263	0.948229	0.959835	0.514844	0.799953	-0.0013244	1.05288	0.883294	0.899385	0.377503	0.41291
	0.105663	1.06085	1.13927	1.0277	0.603756	2.08155	0.9449	0.637513	0.0607773	1.09934	0.89119	0.679942	0.517702	0.739635	-0.0236192	1.10747	0.933964	0.91843	0.34089	0.462415
	0.105213	1.08039	1.17035	1.11323	0.585396	2.05761	0.981265	0.677509	0.0781314	0.950904	1.0647	0.939551	0.435589	0.852548	-0.0304488	1.10449	1.03401	0.887775	0.336636	0.417757
	0.104615	1.05309	1.17281	1.01081	0.613993	1.90655	1.01864	0.659588	0.036781	1.18002	0.853118	0.734423	0.482829	0.875903	-0.0058219	0.987719	0.842429	1.04382	0.32734	0.426006
	0.104587	1.00673	1.13447	1.03298	0.553401	2.06364	0.979225	0.712369	0.0503304	0.83595	1.01816	0.754203	0.479223	0.818377	-0.0175775	1.10476	0.887848	0.982677	0.331006	0.431343
	0.104548	1.03539	1.08286	1.05025	0.598058	2.07195	1.01853	0.718711	0.0581559	0.998734	1.01984	0.741445	0.498642	0.790791	-0.0088446	1.02484	0.911285	0.8614	0.320287	0.392401
	0.104194	1.06287	1.05872	1.06214	0.619857	2.00846	1.02426	0.684607	0.0599382	1.04967	0.791985	0.795742	0.614843	0.715927	0.00475178	1.13093	0.988189	0.972205	0.306017	0.424648
	0.103722	1.06109	1.11364	1.15707	0.630401	2.122	1.09131	0.692705	0.0512586	0.817977	0.915408	0.773655	0.535601	0.855105	-0.007091	1.03829	0.878305	0.906878	0.347557	0.364252
	0.103701	1.09053	1.08329	1.20127	0.544703	2.07759	1.04854	0.795049	0.0853245	1.00697	0.972248	0.925532	0.517021	0.757072	-0.0113631	1.05572	0.901916	1.14457	0.340593	0.424884
	0.10349	1.05847	1.13021	1.28485	0.559966	2.06777	1.06021	0.77534	0.0606506	1.11775	1.04067	0.826193	0.524322	0.8473	0.0143529	1.15849	0.883558	0.80395	0.308648	0.423314
	0.103355	1.0472	1.08673	1.02187	0.599018	1.88792	1.05189	0.729242	0.0699668	1.00114	0.915762	0.8427	0.529822	0.837485	0.02269	1.02065	0.958693	0.854626	0.330133	0.452454
	0.102185	1.05489	1.16584	1.22286	0.576575	1.94967	0.989805	0.783682	0.0570007	1.05381	0.98671	0.760402	0.506777	0.842611	-0.0164368	1.08511	0.897081	0.944969	0.325832	0.376482
	0.102158	1.10543	1.03069	1.2047	0.484905	1.9955	1.04282	0.676073	0.0637859	0.979395	0.86207	0.89737	0.555519	0.758507	-0.0381147	1.11443	0.856717	0.827904	0.354878	0.417017
	0.102105	1.06435	1.12282	1.06233	0.597307	1.99291	1.01582	0.696143	0.0637286	0.812653	0.994984	0.673073	0.510392	0.841646	-0.0027816	0.976845	0.867568	0.837293	0.349179	0.429088
	0.101947	1.01455	1.05857	1.08808	0.569123	1.95498	0.99054	0.71717	0.0759032	1.19487	0.963118	0.776627	0.5087	0.842922	0.0210047	1.10288	0.89134	0.924513	0.405238	0.430171
	0.101536	1.06657	1.08153	0.973732	0.574578	2.00852	1.02163	0.721169	0.0783044	0.872754	0.922888	0.757244	0.56045	0.754169	0.00398886	1.08499	0.897455	0.920489	0.387548	0.389524
	0.10113	1.04536	1.14583	1.1228	0.552324	1.83027	1.04579	0.720537	0.0488499	0.905949	0.844171	0.575455	0.498971	0.837045	0.0178842	1.11986	0.8984	0.827486	0.358371	0.362097
	0.101088	1.02525	1.07828	1.03461	0.448073	2.02155	1.04384	0.657636	0.0530716	1.14701	1.11518	0.733315	0.575119	0.785373	0.0177703	0.996002	0.863439	0.947045	0.349295	0.467051
	0.100744	1.06856	1.08613	1.25488	0.582012	2.13837	1.04387	0.70524	0.0491017	0.985088	1.04211	0.836235	0.647424	0.808758	-0.0035919	1.13723	0.867649	0.776305	0.307682	0.428706
	0.100681	1.07683	1.04122	1.04571	0.631518	1.92476	1.00065	0.742882	0.0412679	1.21958	0.772386	0.785372	0.496962	0.785699	-0.0009547	1.07882	0.826528	0.970095	0.280669	0.426508
	0.10059	1.08316	1.027	1.17093	0.409751	2.03105	0.984704	0.647312	0.0581567	0.865719	0.997362	0.73454	0.518368	0.996958	0.00945869	1.08787	1.03564	0.931779	0.380154	0.416204
	0.100518	1.24086	1.05803	1.20237	0.40565	1.9561	1.01931	0.750534	0.0609115	0.37658	0.916367	0.779624	0.444632	0.819253	-0.0021577	1.10498	0.863477	0.804072	0.35698	0.286378
	0.100113	1.0944	1.09739	1.0187	0.621804	2.01749	1.01783	0.745282	0.0656694	1.07421	1.04433	0.853309	0.50778	0.772233	-0.008071	0.981766	0.839331	0.796181	0.327993	0.426779
	0.0999758	1.11335	1.10367	1.21477	0.67092	1.94729	0.956055	0.683702	0.0731893	0.879291	0.87756	0.735459	0.55745	0.679301	-0.0113168	0.988836	0.929129	0.975296	0.344649	0.342329
	0.099918	1.07636	1.09288	1.23607	0.458423	2.1393	1.05626	0.761575	0.0561493	0.854827	1.01397	0.66432	0.432664	0.861648	0.00427466	1.10099	0.97764	0.941574	0.374124	0.443565
	0.0999022	1.13143	1.1134	1.22354	0.691468	1.93226	1.0422	0.653562	0.0571875	1.12291	0.999479	0.658981	0.52057	0.596133	-0.0002294	1.01595	0.907857	0.811702	0.412852	0.379135
	0.0998628	0.988078	1.07144	1.00889	0.55055	1.88867	1.00626	0.726443	0.0344376	1.02815	1.04255	0.85121	0.48152	0.773622	-0.0110263	1.02278	0.961303	0.835459	0.345738	0.424538
	0.0991418	1.02261	1.06755	0.994471	0.681131	1.94741	1.02543	0.702158	0.0581506	1.2132	0.955454	0.619641	0.493229	0.788967	0.0119383	1.0032	0.949207	0.645783	0.347852	0.364568
	0.0987718	1.09329	1.12394	0.998078	0.537171	1.85346	1.07896	0.689333	0.0733729	0.940728	1.071	0.729375	0.5932	0.745701	-0.0087389	1.10414	1.06865	0.844866	0.339275	0.383464
	0.0979381	1.13967	1.08737	1.10571	0.615901	1.83126	1.03356	0.74842	0.0361435	0.989061	0.911256	1.04658	0.505349	0.766446	-0.0062644	1.09513	0.904918	0.98194	0.383765	0.394049
	0.097689	1.03445	1.10705	0.972164	0.574925	1.9079	1.00259	0.685746	0.086938	1.12918	0.944194	0.756191	0.510235	0.825376	-0.0022704	1.10781	1.01014	0.862025	0.362121	0.426153
	0.0976727	1.03817	1.18349	1.11765	0.712525	1.9185	1.02745	0.643789	0.0382166	1.08753	0.927381	0.945382	0.529274	0.816761	0.00603304	1.05098	0.80245	0.648637	0.403351	0.374202
	0.0976632	1.01343	1.11269	1.07108	0.581698	2.05407	0.98081	0.67102	0.0655937	0.932398	1.07132	0.907992	0.351821	0.730106	0.0175246	1.11921	0.973788	0.916269	0.370865	0.42331
	0.0976433	1.08621	1.12003	0.985278	0.717792	1.95473	0.992263	0.640536	0.0512525	0.887116	0.979358	0.878843	0.54184	0.860295	0.0185722	1.08036	0.954207	0.814591	0.302553	0.384392
	0.0971296	1.14932	1.10045	1.21616	0.621142	1.89036	1.01856	0.724991	0.0482764	0.855988	1.13592	0.691655	0.575536	0.906202	-0.0179693	0.999295	0.885265	0.870105	0.339238	0.343058
	0.0970762	1.11618	1.0954	1.1404	0.637165	1.86587	1.00245	0.711575	0.0814218	1.06547	1.02088	0.643591	0.517615	0.821432	-0.0090237	1.07336	0.854557	0.965186	0.388392	0.434959
	0.0968352	1.0659	1.05162	1.05672	0.541084	1.80762	1.03613	0.653546	0.0586106	0.996948	1.08717	0.783736	0.434714	0.683802	-0.0093478	1.01046	0.849552	0.835648	0.390778	0.428037
	0.0967413	1.02735	1.0851	1.13314	0.617254	2.04656	0.996511	0.726509	0.0303317	1.01786	0.770409	1.0406	0.520814	0.844627	0.0288189	1.03779	1.05983	0.932512	0.346078	0.394277
	0.0967012	1.09136	1.06026	1.02302	0.545614	1.89336	1.03037	0.704877	0.0608604	0.740896	1.01383	0.770585	0.542307	0.946604	0.018827	1.07373	0.872516	0.698866	0.386295	0.454097
	0.096447	1.08923	1.05997	1.07578	0.583196	1.91553	1.04012	0.720404	0.0696121	0.900989	0.971305	0.937743	0.487873	0.788233	0.0126706	1.03642	0.86799	0.883751	0.432808	0.410592
	0.0962804	1.00351	1.10441	0.929925	0.53493	2.00557	1.0397	0.752468	0.0583337	1.09073	0.848187	0.743263	0.459424	0.735362	-0.0069667	1.06349	1.01193	0.919881	0.301072	0.436183
	0.0962583	1.0485	1.06279	1.09837	0.617791	1.83328	1.00131	0.640828	0.0798949	1.0138	0.923316	0.834913	0.506295	0.843022	0.014017	1.17537	0.901272	0.887347	0.267901	0.472733
	0.0960291	1.11125	0.719794	1.03513	0.521325	1.88607	1.03217	0.746015	0.0568478	1.14014	0.796036	0.963654	0.550346	0.74983	-0.0164638	1.02139	0.938017	1.00144	0.343826	0.435349
	0.0960145	1.12251	1.07183	1.11069	0.598703	1.88834	1.02566	0.754383	0.0437985	0.940273	0.926839	0.873436	0.441668	1.11039	-0.0028553	0.977286	0.907563	0.905034	0.377654	0.41236
	0.0958433	1.07804	1.11791	1.05084	0.655288	1.81375	1.03179	0.74811	-0.00974656	0.859734	0.822858	0.813587	0.58181	0.868108	-0.0003805	1.07041	0.97396	0.895297	0.355008	0.392947
	0.094789	1.05738	1.07805	1.00176	0.627937	1.93018	0.990803	0.694144	0.0719199	0.968469	0.972377	0.76121	0.525404	0.818656	0.0137462	0.907612	0.907338	0.93243	0.350697	0.394699
	0.0940404	1.11195	1.04314	0.985016	0.604863	2.0548	1.0233	0.76143	0.052705	1.07243	1.05547	0.735923	0.550038	0.746415	-0.0012858	1.16061	0.945228	0.892945	0.364919	0.443733
	0.0937725	1.06712	1.10074	1.0135	0.60802	2.03873	1.01435	0.659973	0.0506417	0.999655	0.93409	0.827734	0.525161	0.822865	0.00204512	1.03751	0.938134	0.927742	0.370551	0.423845
	0.093744	1.07321	1.05843	1.00606	0.580912	1.78751	1.0125	0.692699	0.101952	0.823779	1.04125	0.72794	0.450008	0.716599	0.0098054	0.974806	0.905521	0.939503	0.379573	0.391228
	0.0937073	1.086	1.08071	1.1293	0.672167	1.97757	1.03581	0.769152	0.0571201	1.07074	0.826377	0.822421	0.509811	0.803098	0.00906589	1.06133	0.833654	0.930146	0.316562	0.428785
	0.0935645	1.07012	1.14371	0.973059	0.565006	1.81837	1.05679	0.685391	0.0551048	1.08026	0.932196	0.788567	0.52674	0.895924	0.0131165	1.01465	0.913282	0.942717	0.332033	0.369762
	0.0933607	1.01868	1.08963	1.05312	0.555498	1.85399	0.994648	0.758943	0.0539765	1.00604	0.880025	0.714305	0.557605	0.800873	-0.0109406	1.12777	0.94932	0.911878	0.326595	0.461713
	0.0932306	1.06434	1.09353	1.10062	0.620541	1.80802	0.995218	0.711426	0.0754338	0.89481	1.03038	0.748883	0.595741	0.806714	-0.0183148	1.05676	0.858565	0.837668	0.295308	0.465116
	0.0932267	1.0614	1.17406	1.13977	0.637593	2.11009	0.989549	0.750416	0.0485922	0.880299	0.873895	0.870559	0.569309	0.779126	-0.0025175	1.06652	0.890623	1.06478	0.317967	0.394218
	0.0931408	1.05457	1.07725	1.01598	0.613221	1.83174	1.05047	0.677224	0.0616884	1.03827	0.872244	0.83143	0.596422	0.852967	0.0349443	1.03453	0.930127	1.05922	0.452127	0.46677
	0.0929638	1.0783	1.0682	1.14665	0.610935	1.93588	0.936622	0.651248	0.0557945	1.06281	0.903033	0.472047	0.555246	0.703332	0.0263967	1.07599	1.0926	0.950155	0.333849	0.444275
	0.0927931	1.0731	1.14561	0.947767	0.657106	1.79141	0.992348	0.684482	0.0649463	1.12926	0.764821	1.02857	0.557841	0.643567	0.0033866	1.04476	0.786612	0.888489	0.353058	0.374695
	0.0923888	1.03526	1.0739	1.09116	0.553118	2.18487	1.01773	0.68367	0.0361578	0.886101	0.969968	0.750838	0.498884	0.866159	-0.0192407	1.01392	0.826802	1.02118	0.264	0.405281
	0.0922536	1.02101	1.09533	0.978626	0.588124	2.08849	1.02526	0.693576	0.0404739	1.07378	1.04542	0.704594	0.497269	0.818239	-0.0041137	1.15289	1.05448	0.936351	0.393639	0.414884
	0.0920287	1.08591	1.04116	1.09146	0.436877	1.85072	1.0128	0.641737	0.0630774	1.04917	0.844265	0.916221	0.554442	0.859677	0.0166363	1.06888	0.940763	0.81407	0.40262	0.445806
	0.0918631	1.07568	1.10271	1.03513	0.686697	1.81699	1.0133	0.745893	0.0720835	1.07241	1.06422	0.49085	0.535282	0.808233	-0.0141267	1.08751	0.990488	0.799108	0.342371	0.414283
	0.0918087	1.01032	1.16736	1.01337	0.637838	1.82373	0.946482	0.734411	0.0738918	1.1803	0.891664	0.925563	0.575891	0.846111	0.00834431	1.13355	0.87032	0.800627	0.268709	0.341577
	0.091574	1.08452	1.16037	1.0952	0.609004	1.8232	1.00414	0.757514	0.100814	0.989768	0.8674	0.546425	0.452622	0.740653	0.00245388	1.04793	1.013	0.794712	0.297617	0.46462
	0.0914581	1.1399	1.15596	1.02266	0.563245	1.79774	0.993694	0.683115	0.0539293	1.0711	0.92141	0.745715	0.439876	0.746828	-0.0096422	1.00716	0.856793	0.801291	0.2851	0.434219
	0.0913201	1.06657	1.13183	1.06214	0.667336	2.24004	0.979431	0.763256	0.0482104	1.06626	0.923011	0.842013	0.550732	0.782919	0.0257442	1.0582	0.980724	0.797733	0.346524	0.421001
	0.0905497	1.01686	1.10355	1.05191	0.528101	1.81177	1.03225	0.721034	0.0418705	1.09122	1.02128	0.848642	0.497104	0.729778	0.0154466	0.960955	0.94045	0.936405	0.379273	0.48382
	0.0903577	1.03759	1.09434	1.16564	0.678474	1.89789	0.972677	0.746079	0.0827966	1.01995	0.909135	0.824627	0.538847	0.632563	-0.0036536	0.993079	0.866077	0.763943	0.377474	0.414307
	0.0900433	1.03638	1.08594	1.1988	0.598175	2.04613	1.04243	0.658951	0.0572142	0.798893	1.02573	0.732082	0.457571	0.738975	0.0217938	1.08206	0.951315	0.860666	0.345805	0.409531
	0.0900132	1.03972	1.0872	1.06062	0.545111	1.79391	1.02622	0.743439	0.0441872	0.887396	0.99556	0.804982	0.522856	0.848817	-0.0081824	1.05163	0.863843	0.813113	0.358513	0.38364
	0.0895804	1.06527	1.05881	0.978313	0.485338	2.18315	0.968684	0.725761	0.028208	1.04471	1.02241	0.746906	0.466248	0.75211	7.8666e-05	1.09787	0.921135	0.965785	0.35656	0.446269
	0.0894941	1.1117	1.13698	1.06534	0.518462	1.97427	1.03278	0.736309	0.0587605	1.03338	0.949218	0.769735	0.515819	0.785867	0.0070095	0.99422	0.907672	0.838957	0.34399	0.408973
	0.0890186	1.06075	1.09188	1.22369	0.614772	2.14862	1.00007	0.600294	0.0551129	1.08607	0.937109	0.632528	0.619498	0.792897	0.0231943	1.13911	0.953315	0.708324	0.406339	0.438849
	0.0888212	1.12579	1.08128	1.87437	0.694813	1.82642	1.04961	0.664543	0.063657	1.0752	0.986692	0.74962	0.529833	0.703403	0.00175142	1.06572	0.981837	0.774817	0.396692	0.411174
	0.0887414	1.09359	1.13954	1.00097	0.517046	1.77682	1.05891	0.737084	0.0543875	0.922564	0.880473	0.678712	0.531103	0.816117	-0.0091794	0.9954	0.872599	0.783123	0.331755	0.412073
	0.0884565	1.0253	1.06258	1.16902	0.561312	1.93092	1.02596	0.700763	0.0426514	1.10851	0.826785	0.7886	0.50484	0.772081	-0.0094458	0.965538	0.923364	0.839865	0.393878	0.425799
	0.0882257	1.0548	1.06412	1.03721	0.767605	2.03812	1.06543	0.70463	0.05241	0.903476	0.950877	0.758992	0.489354	0.719084	0.00631324	1.05445	0.853871	0.834896	0.356552	0.377358
	0.087719	1.08817	1.11128	0.964687	0.586937	1.85896	1.07115	0.674806	0.0531356	1.06667	0.839469	0.691366	0.537603	0.859275	0.0009945	1.1255	0.912591	0.749174	0.37196	0.415711
	0.0875244	0.989271	1.10963	1.10722	0.529153	1.77083	0.970781	0.725748	0.0536871	1.04449	0.928858	0.720166	0.500778	0.793549	-0.002141	1.02984	0.903888	0.847465	0.319221	0.399753
	0.0869124	1.04711	1.05569	1.01956	0.75505	1.92672	1.10105	0.730999	0.0699852	1.25081	0.938577	0.374694	0.516397	0.872476	0.0153707	1.03611	0.851518	0.825962	0.373488	0.490846
	0.0867193	1.11651	1.09923	1.0667	0.605606	1.79646	1.00944	0.730069	0.0579176	0.917105	0.917451	0.776232	0.498757	0.733263	-0.0079163	1.06253	0.883337	0.84238	0.275073	0.422967
	0.0866817	1.06607	1.13363	0.993072	0.677354	1.74841	0.993532	0.740683	0.066117	1.07941	0.78317	0.850668	0.303285	0.805443	0.0089127	0.985275	0.924972	0.928635	0.307165	0.398895
	0.0863894	1.04116	1.08679	1.02133	0.627701	1.8963	1.02905	0.710054	0.0639051	1.0444	0.816276	0.767799	0.507062	0.720251	-0.0033211	1.03501	0.963916	0.909247	0.312607	0.428784
	0.0863144	1.06502	1.18402	1.05627	0.547407	1.88017	0.964964	0.699923	0.0570411	1.3484	0.893446	0.925266	0.493892	0.866717	0.0177465	1.14817	0.933953	0.735265	0.388319	0.439923
	0.0862851	1.02847	1.11071	1.02828	0.587137	3.18598	1.09131	0.640793	0.0579559	1.07067	0.819708	0.658658	0.537008	0.715431	0.00667739	1.1568	0.949824	0.798121	0.362462	0.435512
	0.0861281	1.09031	1.07775	1.11957	0.678199	1.97687	0.990947	0.733282	0.0725953	0.961844	0.897062	0.785278	0.51075	0.92004	-0.0045915	1.21253	0.916098	0.88186	0.36436	0.403105
	0.0859271	1.0689	1.14136	1.03754	0.602744	1.95841	1.0045	0.692323	0.0581552	0.758617	0.792931	0.779216	0.584074	0.795117	-0.0033508	1.04341	0.844823	0.940095	0.347582	0.501763
	0.0858351	1.11264	1.14728	1.07507	0.616875	1.92716	1.01758	0.72877	0.0660911	1.20529	0.846707	0.84772	0.466018	0.860688	-0.0253608	0.925057	1.01435	0.856405	0.392214	0.433691
	0.0857398	1.02626	1.07591	1.09235	0.616583	2.0018	0.970306	0.760628	0.0632994	1.20558	0.88006	0.801511	0.515011	0.83689	0.00511704	1.08616	0.812266	0.941007	0.331256	0.411342
	0.0856761	1.0693	1.12513	1.03545	0.641539	1.85168	1.02507	0.704493	0.0807085	1.07366	0.713876	0.633101	0.493429	0.820202	0.00888256	1.00691	0.926358	0.950071	0.34439	0.395557
	0.0855801	1.07433	1.08372	1.19702	0.646586	1.93648	1.00444	0.679579	0.043296	0.733605	0.847965	0.880225	0.525565	0.727839	-0.0043518	1.02946	0.85021	0.800798	0.303851	0.416213
	0.0855248	1.21318	1.06537	1.16789	0.612011	1.96098	1.02609	0.757349	0.0762428	1.10453	0.983865	0.826788	0.582183	0.921289	-0.0067599	1.04464	0.834314	0.940485	0.324001	0.42968
	0.0853676	1.07546	1.06922	1.00831	0.643195	2.01285	1.0174	0.75579	0.0860488	0.929679	0.884362	0.89484	0.515659	0.796192	-0.0125105	1.10061	0.83577	0.787316	0.354919	0.425052
	0.0853413	1.08869	1.10945	0.966589	0.596959	1.98965	1.04299	0.73925	0.0677177	0.866402	0.97375	0.684003	0.494593	0.797819	-0.0015418	1.09142	0.913117	0.83719	0.357304	0.456183
	0.0852489	1.02815	1.0728	0.984979	0.749098	2.23046	1.0385	0.765164	0.049184	1.2146	0.950254	0.735527	0.572983	0.79273	0.00621564	1.12223	0.923919	0.937588	0.302693	0.397416
	0.0847413	1.05712	1.0298	1.12166	0.501317	1.96023	0.97808	0.748306	0.0693234	1.05212	0.998013	0.728617	0.459734	0.767796	0.0145672	1.06908	0.894889	0.974286	0.321554	0.43303
	0.0847194	1.05911	1.0814	1.06518	0.514931	1.87553	0.944725	0.730046	0.0581057	1.04409	1.05072	0.840412	0.441319	0.827827	0.0048101	1.05313	0.926164	0.840746	0.377456	0.388203
	0.0845843	1.05157	1.07405	1.11789	0.586077	2.01052	0.996564	0.744043	-0.00375262	1.2003	1.1395	0.783541	0.497289	0.71467	-0.0082788	1.12026	1.03789	0.95078	0.333653	0.416969
	0.0842983	1.06312	1.11608	1.00211	0.637937	2.02882	1.00201	0.749122	0.0455259	1.0306	0.879482	0.688311	0.516794	0.901391	0.0160528	1.09921	0.750846	0.834746	0.377763	0.427064
	0.0839701	1.06724	1.09674	1.06557	0.641542	2.50666	1.04708	0.746074	0.0418417	1.0202	0.877717	0.686401	0.565476	0.803444	-0.0092461	1.12445	0.78904	0.857484	0.317335	0.393599
	0.083952	1.06405	1.07538	0.995517	0.508045	1.98	0.966159	0.737464	0.0608689	0.986375	0.978322	0.709158	0.607865	0.825699	0.0218834	1.08316	0.879459	0.967472	0.313956	0.359419
	0.0839095	0.997242	1.10266	0.984565	0.601852	2.16152	0.974056	0.719626	0.0666787	0.905997	0.951372	0.95709	0.575563	0.84812	-0.0016632	1.08707	0.904378	0.866873	0.284391	0.392458
	0.0838967	1.09312	1.04857	1.13762	0.661555	2.00708	0.98644	0.691292	0.0502009	1.22922	0.873256	0.802429	0.319572	0.766602	-0.0107399	1.13525	0.842956	0.968423	0.343119	0.429805
	0.0835743	1.06079	1.0625	1.20527	0.692921	2.07834	0.996365	0.685746	0.00175443	1.07186	0.864712	0.867889	0.505759	0.834796	0.00160687	0.927277	0.915475	0.961564	0.340377	0.430559
	0.08352	1.16479	1.09494	1.07576	0.510857	1.84552	0.963458	0.738974	0.0703663	1.05196	0.998557	0.818228	0.538307	0.804853	-0.007112	1.06843	0.847335	0.664401	0.311991	0.3286
	0.0830198	1.07544	1.04482	1.20851	0.614612	2.1889	0.972177	0.754891	0.0429775	1.01942	0.93227	0.89686	0.53847	0.778335	0.00113921	1.05267	0.843146	0.782188	0.361011	0.434497
	0.082959	1.01094	1.13622	1.18054	0.601983	2.1936	1.04464	0.693106	0.0756393	0.976447	0.901878	0.458069	0.566114	0.915	-0.0084255	0.970737	0.934103	0.959651	0.321167	0.364122
	0.0829499	0.991115	1.10919	1.15185	0.76713	1.86692	1.00057	0.741107	0.0439604	0.998824	0.99047	0.732131	0.545472	0.837145	0.00756005	1.00685	0.876672	0.867977	0.305609	0.463834
	0.0828911	1.10622	1.00927	1.31473	0.503126	2.07717	0.997015	0.885617	0.0414956	1.16201	1.04883	0.779718	0.567427	0.829146	0.0108122	1.03959	0.92335	0.798367	0.345867	0.42582
	0.0824623	1.02311	1.12781	1.0612	0.643133	1.87111	0.997494	0.726647	0.0454265	0.886578	1.04341	0.805558	0.613967	0.837644	-0.0022714	1.07329	0.976849	0.946204	0.373407	0.456344
	0.0824555	1.06754	1.17425	1.00951	0.656798	1.91461	1.05026	0.780646	0.0382088	0.957473	1.09336	0.919364	0.491567	0.807038	0.0149942	1.1763	0.933046	0.900257	0.324361	0.432762
	0.0820553	0.956864	1.02797	1.17385	0.621574	1.81906	0.994347	0.674811	0.049906	0.916939	0.889936	0.749895	0.465527	0.785227	0.00983458	1.05969	0.853156	0.849881	0.301671	0.436746
	0.0820243	1.08146	0.992045	1.0123	0.549256	2.00042	0.938599	0.722055	0.087351	0.971838	0.88653	0.896017	0.495781	0.886436	-0.0065495	1.05207	0.948528	0.869058	0.410051	0.418129
	0.0819218	1.037	1.12048	1.09862	0.613679	1.83019	1.05776	0.687592	0.0757566	1.01801	0.846362	0.689901	0.528952	0.739547	-0.0055595	1.07632	0.917939	0.924805	0.364793	0.414767
	0.0817928	1.07874	1.04014	0.998952	0.562084	2.01876	1.02823	0.689564	0.0322538	1.15781	1.02029	0.528149	0.573278	0.813022	0.0132844	1.08059	0.892545	0.997412	0.352052	0.399097
	0.0817164	1.07751	1.11672	0.992633	0.501805	1.85143	1.00487	0.791304	0.107742	0.882305	0.863572	0.782435	0.512444	0.835228	-0.021114	1.08994	0.850881	1.02176	0.345477	0.405516
	0.0817024	1.05566	1.08281	1.12291	0.659001	2.01366	0.989413	0.748698	0.0571217	0.874865	0.869729	0.789965	0.506449	0.84995	0.00163531	1.15529	0.828379	0.803544	0.389457	0.373242
	0.0814086	0.997175	1.14761	1.17425	0.608949	1.76964	1.03979	0.661643	0.0279611	1.18385	0.960911	0.852131	0.545971	0.794961	0.0189013	1.09598	0.960783	0.856898	0.329549	0.403093
	0.0813896	0.989444	1.09322	1.17938	0.722238	1.93845	1.04179	0.71683	0.0729652	1.14059	0.894922	0.851467	0.540241	0.780146	-0.0114972	1.07276	0.824595	0.937375	0.334311	0.457133
	0.0813664	0.989644	1.03023	1.02629	0.540133	2.04332	1.00861	0.745888	0.058098	0.981143	0.927898	0.752221	0.536253	0.766507	0.0220591	0.972391	0.82036	0.772712	0.330742	0.411249
	0.0812176	1.01889	1.03165	1.08396	0.635128	1.87083	1.07411	1.03657	0.0934617	1.09732	0.851659	0.748374	0.436607	0.769855	0.0191573	1.06966	0.790346	0.940603	0.35105	0.426664
	0.081086	1.0203	1.10876	1.09274	0.651761	1.7745	1.05324	0.665135	0.0428915	1.10458	0.850513	0.851495	0.506703	0.783733	0.0076005	0.953034	0.903525	0.825715	0.343621	0.448648
	0.0809702	1.03984	1.13113	0.98718	0.565827	1.79203	0.980792	0.723313	0.0511403	1.11149	1.05746	0.669378	0.52216	0.798843	-0.0111817	1.02645	0.988258	0.990736	0.309632	0.376843
	0.0809378	1.07668	1.09523	1.00568	0.66918	2.0237	1.03163	0.683443	0.0866769	1.16612	0.936166	0.759629	0.599433	0.771623	0.00312007	1.06239	0.840214	0.870679	0.287043	0.402832
	0.0808474	1.0712	1.02981	1.08771	0.58893	2.17866	1.01324	0.659298	0.0705494	1.08096	0.857881	0.69429	0.44264	0.681508	-0.0033314	1.13044	0.916231	0.87767	0.33762	0.438692
	0.0808317	0.992526	1.15439	1.1445	0.602129	1.78803	1.02561	0.743867	0.0507884	1.07907	1.00683	0.79246	0.574816	0.742617	0.00413591	1.04422	0.928247	0.8358	0.373333	0.458981
	0.0807684	1.0942	1.02757	1.11347	0.682567	1.90652	0.987353	0.69221	0.078915	1.05549	1.06254	0.779023	0.489052	0.760141	-0.0201924	1.05786	0.837635	0.932336	0.337266	0.437493
	0.0807308	0.973391	1.13975	1.18651	0.702268	1.92167	1.0287	0.687154	0.0149694	0.870525	0.969525	0.758083	0.511074	0.801108	-0.0205165	1.03649	0.866865	0.851159	0.338061	0.39935
	0.0805678	1.06815	1.15598	1.15714	0.558427	2.00484	0.986465	0.731549	0.0455157	0.986228	0.971668	0.754578	0.55481	0.840007	0.0108717	0.921356	0.849329	0.82495	0.314426	0.355747
	0.0804208	1.09351	1.13605	1.07544	0.559419	2.11784	1.02897	0.757638	0.0260878	1.05292	1.01905	0.789309	0.560906	0.870456	0.0161012	0.948008	0.874105	0.920351	0.33185	0.423081
	0.080316	0.951008	1.13347	0.967745	0.593257	1.92864	1.00077	0.73283	0.0923573	1.06884	0.977586	0.849161	0.511985	0.742129	-0.0105345	1.07971	0.900025	0.839074	0.363007	0.385313
	0.0802818	1.0747	0.995098	1.01772	0.601689	1.94365	0.982591	0.668297	0.0663394	0.96254	1.00557	0.718173	0.540335	0.815346	-0.0074041	1.10128	0.969111	1.01154	0.304304	0.457376
	0.0800484	1.08186	1.14253	1.16123	0.645718	2.17327	1.02024	0.675855	0.0433945	0.855222	0.893047	0.720278	0.641898	0.813405	-0.0025138	1.13565	0.867956	0.795263	0.36388	0.445742
	0.0799494	1.03836	1.08368	1.25187	0.547858	1.9587	1.04699	0.744656	0.0739434	0.764043	0.826565	0.926651	0.46825	0.909638	-0.0098166	1.14577	0.844581	0.912935	0.377095	0.455633
	0.0793545	1.08904	1.10471	1.07743	0.526996	2.07175	0.991987	0.71926	0.0670738	1.18869	0.941583	0.721971	0.509375	0.788275	0.042678	1.11803	0.882086	0.84911	0.374523	0.42488
	0.0792733	1.12773	1.11038	1.14566	0.659368	1.84911	1.04565	0.710711	0.0423896	1.18276	0.872325	0.845852	0.570523	0.847265	0.0131084	1.10568	0.82996	0.944095	0.347224	0.413975
	0.0792112	0.982288	1.05185	1.06083	0.630279	2.15058	0.985648	0.736363	0.0542489	1.07632	0.89959	0.933804	0.502998	0.850658	-0.0135835	1.06263	0.907742	0.949319	0.33596	0.441721
	0.079103	1.10447	1.1393	1.14484	0.532016	1.91546	1.04181	0.752086	0.053901	0.898388	1.01484	0.834663	0.603859	0.750127	-0.0165178	1.02192	0.864701	0.831616	0.335976	0.44858
	0.0788303	1.11342	1.17246	1.15416	0.58528	1.84866	1.01342	0.714566	0.0440663	1.05468	0.884975	0.737412	0.540637	0.809173	-0.0823531	1.08398	1.0523	0.91772	0.371618	0.416581
	0.0788115	1.06208	1.12781	1.04299	0.582584	1.86497	1.05964	0.663496	0.0750489	0.896139	1.00051	0.804973	0.439713	0.826366	-0.0160157	1.0929	0.905383	0.869518	0.299489	0.41067
	0.0787872	0.98356	1.01044	0.893701	0.678425	1.792	1.0368	0.726	0.00979036	1.30121	0.884981	0.645645	0.468493	0.745831	0.012816	1.06527	0.925787	0.770994	0.297094	0.447203
	0.0786693	1.07681	1.11259	1.1321	0.578472	2.22191	0.954141	0.69059	0.0872867	0.961065	0.928291	0.702109	0.508408	0.840138	-0.0055325	1.12836	1.31332	0.842882	0.279944	0.425478
	0.078431	1.04718	1.13427	0.964847	0.606483	2.17444	0.937115	0.728263	0.0731795	0.89562	0.991723	0.749019	0.537182	0.797767	-0.0021904	1.1461	0.8808	0.84166	0.336173	0.423674
	0.0783031	1.0166	1.12218	1.20067	0.663579	1.98758	0.992753	0.701647	0.0501218	1.15315	0.976701	0.757985	0.568741	0.79236	0.0305483	1.11298	0.944275	0.991399	0.329942	0.371731
	0.0781306	1.01976	1.04207	1.12696	0.59205	1.98098	1.07994	0.707359	0.0502335	1.09845	0.898652	0.719407	0.533006	0.777083	-0.0009163	1.07909	0.917415	0.976504	0.315985	0.434326
	0.0779963	1.05429	1.35837	1.1358	0.568884	1.79706	1.06074	0.72788	0.052371	1.10708	1.02113	0.786653	0.546753	0.685347	0.0247019	1.08758	0.965663	0.921622	0.289046	0.375886
	0.077915	1.01103	1.01842	1.03151	0.608827	1.94773	0.986434	0.809757	0.0581718	1.27776	1.06832	0.774265	0.593997	0.745495	-0.0175082	0.993155	0.848756	0.919546	0.34779	0.420738
	0.0778979	1.21192	1.14018	1.25086	0.686076	1.7421	1.32403	0.702232	0.0498534	1.12721	0.989869	0.609074	0.498556	0.791601	-0.007103	1.10738	0.713109	0.806482	0.349367	0.405028
	0.0778621	1.05287	0.976902	1.19685	0.637657	1.97283	1.0167	0.770686	0.0454284	1.08039	0.774988	0.624827	0.607518	0.823781	-0.0047613	1.02638	0.955077	0.981522	0.426616	0.45709
	0.0776047	0.994556	0.980035	1.10648	0.541025	1.82395	0.970837	0.75099	0.0447274	1.09659	0.919195	0.821034	0.524021	0.826814	0.0177187	0.975762	0.792409	0.876042	0.359011	0.389985
	0.0775279	1.01874	1.07687	1.15284	0.734287	1.76846	1.08015	0.714746	0.0491123	0.852054	0.91717	0.875227	0.580318	0.824809	-0.0056042	1.13833	0.886169	0.884742	0.219417	0.419765
	0.0772231	1.12155	1.10835	1.112	0.523717	2.20418	0.97149	0.717982	0.0558351	1.04147	0.94004	0.84906	0.523575	0.823164	-0.0082718	1.02793	0.999738	0.80401	0.31741	0.422306
	0.076427	0.989955	1.03737	1.18006	0.592132	2.12601	1.03712	0.743082	0.0802928	1.07839	0.89979	0.89723	0.497167	0.806975	0.00646492	1.10722	0.901796	0.836893	0.389738	0.431908
	0.0764041	1.0566	1.06999	0.99587	0.640118	1.96403	0.967978	0.697754	0.0685683	1.01012	0.945397	0.665041	0.470069	0.903353	0.0201196	1.05288	0.78883	0.961765	0.334081	0.342168
	0.0761189	1.05852	1.1178	1.01325	0.703921	1.96559	1.00718	0.711894	0.0651215	0.982905	0.890488	0.742224	0.537554	0.830241	0.00100654	1.07503	0.795641	0.881659	0.367021	0.398132
	0.0760967	1.01281	1.08672	1.19669	0.648053	2.04362	1.01656	0.703478	0.0616994	0.971317	0.829661	0.742326	0.579038	0.79013	0.0113801	1.07496	0.935715	1.18522	0.311606	0.484911
	0.0758672	1.04807	1.14807	1.27734	0.570331	2.21673	0.936103	0.713997	0.0567296	1.21736	1.0054	0.749959	0.601084	0.740702	-0.0066465	1.14797	0.766361	0.841498	0.338603	0.422217
	0.075867	1.00212	1.18015	1.10464	0.587701	1.9258	1.03404	0.761213	0.0635244	0.973278	0.988162	0.863705	0.550652	0.828127	-0.0038116	1.10557	0.939101	0.927792	0.346219	0.427712
	0.0757803	1.07807	1.2002	1.22399	0.631535	1.92031	1.02263	0.684139	0.0582085	0.63225	0.91993	0.750207	0.519755	0.79947	0.0168395	1.01156	0.907703	0.829079	0.36818	0.438329
	0.0757793	1.03959	1.14501	1.2219	0.674424	2.06169	1.01341	0.729114	0.0583154	0.831842	1.04504	0.753083	0.557099	0.75644	0.0157748	1.08066	0.885189	0.845539	0.368835	0.372945
	0.0757765	1.00871	1.14461	1.27314	0.571648	1.92589	0.973936	0.721389	0.040766	0.968527	1.05985	0.72818	0.503079	0.771653	-0.0071057	1.0308	0.830174	0.945961	0.3522	0.361605
	0.0756894	1.00961	1.13988	1.15535	0.605817	2.25699	0.957534	0.691461	0.078614	1.13067	0.963956	0.769411	0.465469	0.745455	0.0126691	1.05158	0.898856	0.812085	0.388813	0.420929
	0.0756592	1.01936	1.15859	1.02988	0.639545	1.94713	1.08678	0.710084	0.0526962	1.22052	0.801083	0.795795	0.44751	0.841245	-0.02707	1.09909	0.830049	0.970795	0.36223	0.416014
	0.0754962	1.00556	1.14245	1.11776	0.978723	1.80185	0.962514	0.66293	0.0530574	1.161	0.926382	0.84827	0.601792	0.792052	-0.0151704	1.07905	0.833715	0.947382	0.345664	0.374384
	0.0754297	1.01324	1.12533	1.07183	0.522956	1.9135	0.987386	0.71151	0.0695071	1.26764	0.920445	0.725225	0.474469	0.872437	0.00646249	1.13247	0.783883	0.876518	0.288895	0.441868
	0.0753175	1.07744	1.11631	1.13661	0.643614	2.07987	0.981485	0.695722	0.0210148	1.1527	1.01913	0.902614	0.510106	0.799024	-0.0033081	0.951757	0.847004	0.805877	0.326454	0.415908
	0.0746845	1.08112	1.12216	1.16576	0.565321	1.98506	1.01588	0.717926	0.0764311	0.776499	0.986569	0.772889	0.515967	0.769593	-0.0154788	1.09902	0.853233	0.920245	0.310389	0.44478
	0.0744726	0.995832	1.12392	1.0788	0.643876	1.95445	0.986336	0.759474	0.0604539	1.12665	0.99843	0.719338	0.587098	0.884604	-0.0003728	1.04047	0.818577	0.979642	0.396898	0.410879
	0.0743525	1.09917	1.17592	1.21559	0.63889	1.94704	1.4222	0.679458	0.0537821	0.896965	1.2441	0.737823	0.490238	0.824907	-0.0093921	1.09647	0.947394	0.911084	0.339092	0.406517
	0.0743069	1.0828	1.16041	1.22282	0.61027	2.10336	1.01461	0.719544	0.0810955	0.806929	0.891912	0.882373	0.523934	0.797021	0.00545999	1.20714	0.878052	0.883625	0.359735	0.420242
	0.0740297	1.0483	1.13924	1.21223	0.482389	1.87839	1.01856	0.71729	0.0609327	0.937626	0.912723	0.716476	0.601139	0.773594	-0.0109356	1.09566	0.806875	0.849522	0.345635	0.371962
	0.0738447	1.02436	1.03986	1.02846	0.681891	1.85621	1.04357	0.72373	0.0378174	1.25459	0.94258	0.847276	0.560429	0.802796	0.00404672	1.0728	0.726508	0.766833	0.281633	0.421261
	0.0736993	1.01076	0.998547	1.17666	0.697614	1.9505	1.04661	0.710398	0.0762614	0.709014	0.910259	0.826333	0.527385	0.843805	0.0237952	1.02676	0.836263	0.923208	0.326741	0.484127
	0.0735963	1.00216	1.15487	1.02641	0.522704	2.21429	0.972475	0.738708	0.056845	0.969621	0.906103	0.829991	0.540794	0.904091	-0.0101257	1.03968	0.873833	0.755246	0.237058	0.313426
	0.0735862	1.04332	1.12789	1.19151	0.639197	2.43377	0.940415	0.72264	0.0101269	0.987476	0.883814	0.65644	0.555129	0.806568	-0.0003868	1.04237	0.828038	0.841082	0.356478	0.412809
	0.07351	1.08431	1.09431	1.18019	0.713442	2.11013	1.05095	0.668266	0.0666793	0.982867	1.02847	0.763501	0.510454	0.782277	-0.006085	1.10664	0.952452	0.93019	0.316042	0.408727
	0.0735068	1.02316	1.11896	1.20241	0.616797	1.85679	0.950281	0.705023	0.0608685	0.954794	0.937442	0.815061	0.498585	0.811485	-0.0092921	1.07895	0.855054	0.933486	0.345387	0.412421
	0.0732671	1.02222	0.977653	1.20321	0.528095	1.7834	1.03499	0.695569	0.0834136	1.09575	0.947774	0.694674	0.501415	0.916341	0.0116554	1.22313	0.874574	0.671277	0.307688	0.393616
	0.0732375	1.00585	1.15358	1.07204	0.968938	2.13061	0.943045	0.720946	0.0513808	1.01153	0.934926	0.619653	0.531387	0.726747	-0.0102407	1.06508	0.791195	0.784135	0.344237	0.533476
	0.0730536	1.07994	1.07722	1.1881	0.597445	1.82235	1.08399	0.743181	0.083215	1.00992	0.989619	0.748042	0.572339	0.926053	-0.0007923	1.10252	0.868606	0.840328	0.400847	0.478247
	0.0730073	1.05746	1.03337	1.09685	0.587036	2.17134	0.971358	0.750694	0.0573855	1.12646	0.969693	0.640729	0.565733	0.870429	-0.0176809	1.23243	0.829886	0.89331	0.29234	0.445533
	0.0727244	1.06016	1.11653	1.22051	0.627453	1.93719	0.949478	0.720948	0.0767942	1.0835	0.99756	0.682151	0.550037	0.844023	-0.0042654	1.21638	0.8153	0.826445	0.349956	0.355417
	0.0727019	1.10052	1.16296	1.14254	0.618433	2.10424	0.943291	0.688307	0.0595579	1.05677	1.04559	0.860874	0.51322	0.861982	-0.0052271	1.02504	0.894956	0.938597	0.297521	0.441385
	0.0726483	1.07633	1.17657	1.18759	0.631606	1.93879	1.03441	0.76339	0.0464147	1.20516	1.06246	0.643673	0.560907	0.922845	0.00601097	1.06406	0.881899	0.713216	0.339246	0.429401
	0.0724285	1.03084	1.09346	0.957811	0.593357	1.87504	1.04348	0.670949	0.0595462	0.930286	0.907272	0.90105	0.434097	0.867332	0.00599216	1.00578	0.897701	0.816423	0.387838	0.372809
	0.0721046	1.051	1.02374	1.17236	0.607189	2.23242	0.968766	0.756684	0.0523053	1.12833	1.02676	0.592347	0.532706	0.729337	0.0129613	1.08862	0.8591	0.844656	0.304749	0.427672
	0.0718314	1.0631	1.11363	1.18062	0.620182	1.9739	1.05411	0.745551	0.0548928	1.04476	0.985747	0.755886	0.592751	0.820274	-0.006872	1.12241	0.78673	0.861736	0.357486	0.416392
	0.0717325	1.03805	1.11239	1.18684	0.646091	2.09143	0.964633	0.70706	0.0616223	1.12879	0.92622	0.801762	0.51588	0.887883	-0.0150907	1.11396	0.790926	0.834333	0.343973	0.443065
	0.0715402	1.00905	1.17187	0.977421	0.557617	2.00859	1.03719	0.726896	0.0582734	0.839505	0.922658	0.795651	0.635115	0.824676	0.0195436	1.11913	0.940168	0.838012	0.331098	0.449615
	0.0714506	0.994636	0.819653	1.12729	0.579094	2.01196	1.04514	0.766512	0.0179773	1.23754	0.98433	0.706747	0.534994	0.834534	-0.0036739	1.14944	0.909324	0.950135	0.332141	0.374764
	0.0714271	1.04525	1.16272	1.1469	0.609907	2.22729	1.01843	0.675734	0.0644561	0.850541	1.11627	0.771166	0.478107	0.839796	0.0124339	1.05667	0.777483	0.965565	0.372437	0.383576
	0.0714053	1.13718	1.0413	1.20072	0.582075	1.70892	0.950224	0.763848	0.0478933	1.0382	0.922014	0.879208	0.574551	0.84498	0.0169106	1.10398	1.03823	0.802641	0.283237	0.449823
	0.0712105	1.00257	1.17385	1.21146	0.528561	2.13763	0.943075	0.770312	0.055302	1.07395	0.990445	0.773485	0.622779	0.854577	-0.0103028	0.989883	0.795133	0.884741	0.336925	0.426239
	0.0711668	1.0112	1.12086	1.16937	0.545194	1.96981	1.66276	0.69207	0.0508301	1.04525	0.941139	0.723313	0.569928	0.813962	0.0337478	1.0776	0.819081	0.949368	0.235737	0.451415
	0.0711093	1.03721	1.10695	1.10948	0.574474	1.97536	0.97275	0.709424	0.0850536	0.854865	0.922008	0.781593	0.502931	0.826831	0.0177954	1.14506	0.857844	0.895948	0.336181	0.40941
	0.0706871	1.12721	1.0492	1.13242	0.608248	2.12577	1.00199	0.728579	0.0439299	1.09625	0.978796	0.733223	0.572877	0.832834	0.00218266	1.16192	0.780327	0.954032	0.369518	0.497581
	0.070565	1.04129	1.07139	1.03592	0.668377	2.18877	1.03869	0.697333	0.0552026	0.843448	0.985538	0.653608	0.577616	0.834477	-0.0180407	1.11592	0.573904	0.805735	0.338793	0.432244
	0.0704511	1.06298	1.15995	1.27003	0.786365	2.01464	0.943963	0.69243	0.0697911	0.961749	0.8628	0.692146	0.5572	0.844931	0.00310954	0.966995	0.794007	1.02014	0.314385	0.44999
	0.0703228	1.03379	1.11828	1.45427	0.499195	1.87739	1.03482	0.74382	0.0436487	0.986312	1.16395	0.736615	0.564222	0.779377	-0.0021254	1.15176	0.957418	0.897896	0.30846	0.394548
	0.070227	1.12933	1.10584	1.04994	0.559731	2.10848	1.05206	0.72475	0.0191802	0.782962	0.939163	0.783933	0.512638	0.858707	0.0168409	1.19776	0.843322	0.963062	0.337921	0.374916
	0.0702265	1.15407	1.07499	1.26343	0.618358	2.04679	0.938976	0.714841	0.0463774	1.14719	0.76647	0.687231	0.497716	0.894186	0.017088	1.08721	0.801566	0.830909	0.336902	0.32197
	0.0701987	1.01399	1.05168	1.02746	0.642505	1.99169	1.05325	0.719973	0.0599409	0.862549	0.858689	0.765551	0.525231	0.862503	0.0147676	1.11597	0.83016	0.905559	0.342365	0.399205
	0.0701012	0.981263	1.16491	1.18599	0.539372	1.91408	1.07019	0.744408	0.0697458	0.928091	0.916419	0.834074	0.591028	0.858728	-0.002019	1.09228	0.767327	0.91062	0.300995	0.42274
	0.069746	1.11221	1.16655	1.20706	0.594222	1.952	0.706228	0.726941	0.0534873	0.990716	1.03075	0.703065	0.528324	0.916361	0.0163518	1.10546	0.987402	0.99957	0.302685	0.409758
	0.0696572	1.05891	1.09471	1.04754	0.626358	1.81047	0.979724	0.66508	0.0315228	1.1218	0.946511	0.720457	0.561792	0.898432	0.00273521	1.07514	0.696138	0.93576	0.325073	0.387079
	0.0695637	1.01254	1.12927	1.11641	0.653672	2.14232	0.973591	0.7475	0.0620437	0.952594	0.891863	0.715333	0.491052	0.87139	0.0155795	1.0656	0.838621	0.836137	0.364828	0.450139
	0.0695634	1.06409	1.14025	1.13007	0.505931	2.07775	0.988539	0.726671	0.0721462	1.17622	0.89749	0.731449	0.5418	0.782343	-0.0183561	1.10826	0.855768	0.891428	0.243832	0.457756
	0.0691626	1.01618	1.10739	1.12406	0.570092	1.93492	1.02233	0.718781	0.0388043	0.859087	0.969065	0.862294	0.566197	0.851303	-0.0091917	1.06881	0.940452	0.903767	0.325691	0.462783
	0.069055	1.07824	1.45769	1.12848	0.609665	1.76432	0.968938	0.714193	0.0231953	1.09338	0.928488	0.815294	0.497374	0.920897	0.0177756	1.1579	0.753216	0.973019	0.337973	0.426737
	0.0690183	1.04138	1.14615	1.04824	0.642027	2.02652	0.994553	0.698963	0.0549953	1.17492	1.06262	0.541364	0.594185	0.74207	-0.0135105	0.936797	0.833371	1.02075	0.35042	0.387048
	0.0688148	1.01108	1.16594	1.10364	0.650109	2.00413	1.07376	0.744013	0.0387453	1.02999	0.39752	0.789045	0.576837	0.730501	0.0203088	1.09583	0.892265	0.783318	0.329362	0.452392
	0.0687366	1.06006	1.15428	1.2596	0.628906	2.06139	1.04784	0.745917	0.0350134	1.11859	0.99846	0.717109	0.540615	0.847316	0.00105725	1.13513	0.827035	0.876432	0.322422	0.414208
	0.068317	1.04369	1.09913	1.25703	0.651865	1.91472	0.845298	0.752585	0.0494106	1.24734	0.888909	0.792485	0.581782	0.855595	-0.011098	1.5204	0.602557	1.01742	0.327253	0.41447
	0.0678673	1.06259	1.0491	1.14906	0.721785	2.14912	0.982146	0.741434	0.0206917	0.986885	1.04878	0.871096	0.526811	0.944446	-0.006146	1.12552	0.761524	0.896465	0.282912	0.442611
	0.0672565	1.06863	1.15795	1.17577	0.680734	1.07506	1.02889	0.741284	0.0680223	0.988864	0.892648	0.826296	0.581061	0.843574	-0.0171947	1.16135	0.741082	0.811125	0.304852	0.402041
	0.0663625	1.06143	1.17174	1.14066	0.613431	1.8953	0.99064	0.694886	0.0647853	0.642822	0.905262	0.702329	0.466035	0.757399	0.00293274	1.02754	0.899337	0.854771	0.36263	0.402274
	0.0663089	1.10508	1.16883	1.19243	0.813259	1.97491	0.97095	0.794103	0.0427878	1.14652	0.994212	0.795565	0.624526	0.823497	0.00144742	1.13523	0.921146	0.926572	0.358198	0.361633
	0.0659998	1.06457	1.09435	1.15941	0.526825	2.05278	1.0444	0.735695	0.0752273	1.12154	0.832241	0.84044	0.590721	0.774541	0.0153179	0.986512	0.961413	0.821907	0.262738	0.430821
	0.0658729	1.0071	1.0759	1.14673	0.575978	2.20413	1.04397	0.705542	0.0335381	0.699424	0.808384	0.631221	0.583774	0.878409	0.00619583	1.05364	0.857008	1.03536	0.310174	0.394972
	0.0658708	1.03953	1.18313	1.21019	0.58832	1.9407	0.984918	0.7385	0.0286044	0.903505	1.00218	0.74336	0.804865	0.808054	0.00061704	1.17441	0.904314	0.966976	0.286262	0.438499
	0.0658702	1.08577	1.11601	1.21567	0.730704	2.15556	1.01871	0.731211	0.0456802	1.04115	0.966231	0.805964	0.592022	0.833544	0.0344051	1.03415	0.812449	0.825764	0.347111	0.398007
	0.0655303	1.066	1.19192	1.05781	0.615228	2.04103	1.05175	0.537913	0.0442412	0.973521	0.796493	0.716033	0.568445	0.810717	-0.0071501	1.09931	0.920177	1.00334	0.299918	0.369047
	0.0652109	1.01281	1.09797	1.1517	0.610269	1.94647	1.02312	0.769101	0.0474718	1.06428	1.01925	0.722163	0.473838	0.873491	-0.0712511	1.05445	0.708377	0.88267	0.313321	0.431644
	0.0649752	1.1122	1.15058	1.17351	0.55121	2.23159	0.98869	0.673057	0.0555438	1.11685	0.955521	0.654312	0.59421	0.905358	-0.0133988	1.10469	0.793564	0.942016	0.320274	0.479339
	0.0647407	1.02279	1.59751	1.1584	0.547118	2.03758	1.01945	0.698149	0.0689771	0.928802	0.956424	0.698712	0.521503	0.83326	0.0006989	1.14348	0.912861		0.3543	0.349599
	0.0644568	1.09139	1.06682	1.27081	0.535708	2.05364	1.01675	0.731596	0.0355525	1.18686	1.0214	0.923172	0.592766	0.794331	0.00809083	1.14514	0.787778	0.576988	0.312277	0.433756
	0.0643442	1.07366	1.01855	1.23955	0.532302	2.27532	1.03176	0.689393	0.0483171	1.1092	0.99678	0.780292	0.544009	0.775879	0.0216225	1.12457	0.754777	0.84359	0.287644	0.453846
	0.0642481	1.10156	1.17466	1.27434	0.561113	1.98673	1.03845	0.716972	0.0503219	1.16951	0.844365	0.849068	0.530245	0.798175	-0.0168836	1.10669	0.845236	1.24641	0.324574	0.450171
	0.0636569	1.10445	1.09793	1.20583	0.536054	1.87538	1.00625	0.732462	0.0497134	0.94915	0.920632	0.905297	0.463356	0.782392	0.00762954	1.18272	0.746612	0.907609	0.328057	0.473958
	0.0630647	1.04644	1.14311	1.29122	0.557236	2.13671	0.990615	0.707679	0.0314521	0.98492	1.05102	0.905843	0.537889	0.905073	0.00366906	1.17463	0.881928	0.931856	0.338722	0.484576
	0.0629299	1.08743	1.07014	1.21143	0.542213	2.19605	1.0209	0.708373	0.0289311	0.969688	1.06873	0.99005	0.543567	0.84797	0.0120168	1.18876	0.896025	0.924953	0.301765	0.446436
	0.0627585	1.06446	1.12022	1.1666	0.642471	2.00402	1.04731	0.714915	0.044886	1.07002	0.897045	0.710261	0.549985	0.82558	0.0228014	1.16301	1.00312	0.463107	0.33814	0.454632
	0.0626455	1.11158	1.13432	1.01283	0.596285	1.98143	1.0358	0.77824	0.0453992	0.972711	0.947812	0.76604	0.543552	0.811027	-0.0004395	1.14263	0.908891	0.789191	0.281704	0.433195
	0.0624282	1.07024	1.15615	1.10781	0.706583	1.85062	0.99693	0.73282	0.0469639	0.883888	0.936867	0.75883	0.502625	0.916959	0.0131033	1.29765	0.818254	0.764157	0.266866	0.341617
	0.062304	1.07178	1.1151	1.18231	0.66036	1.86028	1.06287	0.704719	0.0277073	1.10449	1.01629	0.815853	0.515014	0.818829	0.0168474	1.18201	0.765823	0.908734	0.33747	0.334771
	0.0618852	1.08713	1.11182	1.14243	0.516796	2.21517	1.01485	0.753958	0.0425436	1.06172	0.935825	0.764937	0.585657	0.619094	0.00372761	1.07776	0.767089	0.980248	0.31926	0.418527
	0.0615973	1.07339	1.13609	1.19389	0.601314	1.94592	0.930424	0.70432	0.0296911	1.04997	0.894406	0.681205	0.542927	0.859816	0.00259847	1.07437	0.965639	0.930575	0.313096	0.461501
	0.0615095	1.08037	1.19285	1.10771	0.512676	2.22456	0.985926	0.712988	0.0433128	1.07708	0.836213	0.799201	0.570128	0.789442	-0.0106499	1.08824	0.75042	0.995871	0.292718	0.313956
	0.0614506	1.06356	1.0817	1.24302	0.659455	2.1634	0.97479	0.758339	0.0660167	0.979953	1.22269	0.771207	0.545921	0.79985	0.00464135	1.18808	1.00758	0.873936	0.259677	0.422364
	0.0614351	1.10387	1.10729	1.22709	0.656811	2.05227	1.02594	0.743925	0.0415321	1.02457	0.903824	0.788214	0.596008	0.936092	0.00770604	1.07157	0.815686	0.886358	0.304308	0.465058
	0.0610594	1.11166	1.17117	1.23896	0.501116	1.96879	1.06204	0.721472	0.0338687	0.946102	0.867392		0.52543	0.88321	-0.0040794	1.05194	0.837924	0.8965	0.337203	0.415407
	0.0610532	1.03522	1.10649	1.24625	0.54379	1.84321	1.05318	0.711529	0.0471322	0.924692	1.00647	0.128322	0.563776	0.809548	-0.014858	1.13863	0.852788	0.848242	0.319709	0.42804
	0.0609132	1.05485	1.07098	1.03507	0.54163	2.19019	1.25401	0.73752	0.043036	0.973652	0.900675	0.410816	0.55602	0.813577	0.00811661	1.1464	0.868065	0.780943	0.311408	0.427475
	0.0606034	1.09599	1.22186	1.2705	0.645514	2.15943	1.02122	0.736285	0.0390646	1.03801	1.13988	0.639925	0.531742	0.762317	0.0233431	1.22627	0.802336	0.967521	0.313607	0.447982
	0.060327	1.05973	1.10023	1.39438	0.635136	2.05187	1.03744	0.762607	0.0363662	1.04989	0.959358	0.50108	0.490373	0.814696	-0.0050153	1.06842	0.83215	0.859347	0.319762	0.397588
	0.0601234	1.00097	1.10425	1.15426	0.763435	2.94217	0.967538	0.744449	0.0322463	0.938493	0.881246	0.74061	0.501803	0.930635	0.0159395	1.2162	0.937557	0.907751	0.292603	0.436656
	0.0600739	1.05883	1.106	1.19041	0.612836	2.1413	1.00154	0.784982	0.0439563	1.14352	0.845031	0.708357	0.511273	0.795835	0.0108348	1.16432	0.915692	0.956847		0.43059
	0.0596789	1.09683	1.09992	1.14227	0.639074	2.15189	1.07277	0.760375		0.970146	0.909876	0.239604	0.576889	0.878	0.0116853	1.12461	0.959849	0.833337	0.169854	0.4009
	0.0593176	1.08926	1.09267	1.37142	0.579517	1.9015	1.01388	0.736593	-0.0831091	0.963546	0.934142	0.586971	0.532621	0.761118	-0.0726355	1.12907	0.780484	0.826459	0.0632201	0.430806
	0.0592228	1.03299	1.18032	1.09968	0.735175	2.00902	1.08762	0.69287	-0.0886022	1.15449	0.919169	0.760458	0.506173	0.868118	-0.0561347	1.18239	0.876542	0.938112	0.456359	0.425833
	0.0589968	1.09362	1.2129	1.00096	0.634795	1.819	1.0022	1.09096	0.033105	0.835124	0.922215	0.656537	0.542569	0.799908	0.00708763	1.05543	0.92915	0.911697	0.235626	0.452419
	0.0588189	1.05471	1.12906	1.19908	0.626551	1.87969	1.02016	0.664841	0.00784507	1.05595	0.98294	0.489551	0.549416	0.883992	0.00492868	1.15472	0.82731	0.80149	0.448107	0.413576
	0.0586775	1.04809	1.10038	1.24261	0.717087	2.16402	1.02633	0.75368	0.0233523	0.849632	0.990784	0.646651	0.521054	0.789171	0.00402771	1.03138	0.355962	0.886349	0.485599	0.336032
	0.0584179	1.0612	1.05895	1.2138	0.708278	1.89185	0.974517	0.739908	0.0323694	1.09543	0.961381	0.642201	0.561816	0.780087	0.0020083	1.08241	0.835273	0.86678	0.393428	0.46124
	0.0581194	1.09226	1.09143	1.11662	0.689989	2.12947	0.983803	0.682282	-0.050714	0.919481	1.02115	0.47278	0.521945	0.45984	0.0115064	1.17691	0.833522	0.982122	0.333298	0.327266
	0.058119	1.11345	1.19781	1.24004	0.66454	1.76249	1.08039	0.705176	0.0404547	1.02375	0.934845	0.622419	0.545698	0.757411	0.0195899	1.11	0.816789	0.892169	0.28915	0.402989
	0.0580931	1.06084	1.10544	1.17847	0.663972	2.11739	1.04555	0.662339	0.00510066	1.08796	0.839501	0.640948	0.579549	0.87915	0.00332037	1.21938	0.762305	0.627635	0.336677	0.477223
	0.0579683	1.05707	1.0576	1.00061	0.636214	1.85024	0.996881	0.745457	0.0175889	0.978464	0.949461	0.568792	0.592299	0.905062	-0.0050143	1.16394	0.970264	0.839338	0.515259	0.393935
	0.0576711	1.02725	1.3687	1.20311	0.599138	1.85813	1.01837	0.662104	0.0124451	0.519016	1.14446	0.507439	0.541076	0.866813	0.00033471	1.08552	0.874908	0.711349	0.368921	0.452638
	0.0575164	1.13032	1.50787	1.20711	0.63653	1.96625	0.97546	0.713751	0.0331375	0.898938	1.13294	0.552926	0.543165	0.753723	-0.0008686	1.1071	0.855349	0.875234	0.41561	0.430453
	0.0575152	1.07078	1.06686	1.02634	0.552911	1.91067	1.02199	0.725129	-0.00862149	1.01358	0.917181	0.844744	0.568578	0.79441	0.0224802	1.1796	0.738024	0.939501	0.456956	0.443143
	0.057339	1.09109	1.07483	1.2414	0.645908	2.19298	0.954093	0.741814	0.0188201	1.1803	0.845451	0.974256	0.539475	0.879907	0.00263454	1.10288	0.964214	1.17275	0.442487	0.439439
	0.0571409	1.02888	1.05363	1.19324	0.66845	2.12986	1.02501	0.728787	0.00802997	1.13625	0.927277	0.70085	0.566145	0.875626	0.00382427	1.16517	0.813933	0.82255	0.445609	0.295004
	0.0570531	1.07853	1.03959	1.2709	0.578922	2.08807	1.07365	0.68419	0.00575438	1.03116	0.831614	0.824701	0.529324	0.865004	-0.0005665	1.22779	0.779725	0.981894	0.351049	0.421136
	0.0568984	1.05163	1.20044	1.05197	0.682173	1.99519	1.00111	0.704069	0.00118132	1.12424	0.917759	0.766486	0.574817	0.778167	0.0247954	1.13584	0.841997	0.90424	0.322702	0.375078
	0.0568655	1.05845	1.02885	1.24419	0.697315	1.84436	1.03013	0.743539	0.0144716	0.907447	0.941666	0.678846	0.584974	0.812193	0.0184683	1.18254	0.840701	0.838098	0.327939	0.425397
	0.0567637	1.10169	1.04586	1.19009	0.607324	1.88444	1.00658	0.737452	0.00259895	0.984762	0.951758	0.501153	0.604842	0.77682	0.00553464	1.08146	0.786297	0.900241	0.377358	0.428242
	0.0562858	1.08503	1.13043	1.08561	0.576542	2.179	1.18428	0.647114	0.00767284	0.986982	0.919879	0.465394	0.630167	0.89819	-0.005979	1.21118	0.802076	0.82791	0.403782	0.390879
	0.0560297	0.992346	1.2068	1.07117	0.631313	2.16983	0.946602	0.7367	-0.0247058	0.992034	0.961939	0.912487	0.572323	0.809035	-0.0022441	1.16502	0.754659	0.969802	-0.0040607	0.46717
	0.055969	1.07121	1.02292	1.24459	0.659454	2.0425	0.988873	0.683868	0.030579	1.04507	0.986614	0.454722	0.523253	0.919497	0.00215278	1.15971	0.903952	0.625249	0.344109	0.388846
	0.0559126	1.21616	1.39135	1.14266	0.611269	2.11885	1.34129	0.701759	0.00784457	1.0348	1.00782	0.566532	0.477277	0.75463	0.0152942	1.23184	0.77255	0.72069	0.393265	0.450073
	0.0558835	1.0513	1.21018	1.04523	0.585739	1.87402	1.10009	0.752119	0.0200388	0.986531	0.900882	0.72021	0.569778	0.785377	0.0298256	1.09227	0.926511	0.900751	0.383099	0.437918
	0.055577	1.05333	1.08542	1.21671	0.601697	2.18626	0.915192	0.668369	0.00326893	1.10429	1.11922	0.708255	0.475771	0.806122	0.00939713	1.06714	0.851429	0.810565	0.478021	0.457727
	0.0555504	1.09633	1.2807	1.20863	0.664845	2.19903	1.06392	0.730533	0.0384579	0.921029	1.01336	0.713182	0.560925	0.82188	0.00188043	1.12887	0.797524	0.880543	0.393036	0.457227
	0.0555189	1.04502	1.04037	1.17633	0.57688	1.82247	1.04032	0.730803	0.010422	1.07915	0.974756	0.916679	0.537829	0.837089	-0.0160453	1.19845	0.821618	0.953864	0.32937	0.453345
	0.0554257	1.05373	1.19848	1.20479	0.550278	2.05697	1.15019	0.723907	0.0117843	1.05911	0.918364	0.563642	0.585887	0.858224	-0.017852	1.11849	0.523504	0.962492	0.37095	0.424965
	0.0553523	1.12302	1.10403	1.16283	0.580956	1.94729	0.911158	0.765939	0.024115	0.936893	1.07373	0.778457	0.588802	0.932948	0.00449146	0.738799	0.766342	0.918226	0.370118	0.388941
	0.055256	1.14778	1.20353	1.29393	0.567146	1.88794	0.982836	0.703972	-0.00753939	1.3196	0.921949	0.597783	0.503914	0.878453	-0.0151884	1.14374	0.87387	0.9495	0.373274	0.382268
	0.0551801	1.10996	1.25422	1.25642	0.684738	2.22279	0.905328	0.649044	-0.0252468	1.17619	0.956711	0.624097	0.576494	0.868142	0.0066143	1.04436	0.917585	0.858143	0.380818	0.403017
	0.0550069	1.0571	1.06042	1.21792	0.540309	2.03906	0.817483	0.667848	0.0231675	1.04421	0.957851	0.57054	0.555674	0.858305	0.0234565	1.1039	0.850865	0.969528	0.425694	0.432082
	0.0550004	1.13857	1.20066	1.34628	0.621503	2.12851	0.745563	0.741928	0.0404971	1.2189	0.895503	0.830634	0.504624	0.971648	0.0162819	1.11982	0.796468	0.897811	0.310995	0.377035
	0.0548882	1.04009	1.12493	1.06168	0.657683	2.21858	1.05358	0.766098	-0.00920496	0.99921	0.92631	0.616322	0.534619	0.79706	0.0034857	1.12455	0.706195	0.871185	0.331032	0.436714
	0.0539421	1.1098	1.17463	1.05681	0.659246	1.93952	1.05157	0.696831	0.0203812	1.07423	0.853943	0.737867	0.435325	0.776989	0.0127036	1.07864	0.796825	0.946568	0.317157	0.473179
	0.0536685	1.1002	1.15847	1.23331	0.656196	2.84752	1.06507	0.702649	0.00718562	1.13022	0.971505	0.762303	0.503601	0.869669	-0.0163141	1.18438	0.909854	1.01159	0.405193	0.441207
	0.0534763	1.04628		1.15729	0.693955	2.22232	0.940395	0.73665	0.055846	1.1031	0.939705	0.655945	0.462404	0.810932	0.00587873	1.15604	0.774683	0.818704	0.374196	0.422042
	0.0533193	1.08605	1.15853	1.17834	0.678798	2.21601	0.986125	0.72063	0.0165549	1.01883	0.922587	0.540686	0.576392	0.834555	0.025868	1.12304	0.786489	0.804341	0.272283	0.413266
	0.0532199	1.15011	1.7125	1.24214	0.615498	1.86344	1.05049	0.731572	0.0360501	0.921468	0.912007	0.63417	0.594862	0.79491	-0.001997	1.00431	0.904643	0.878095	0.333983	0.46539
	0.053103	1.03363	1.10363	1.22868	0.687265	1.91876	1.03193	0.729456	0.0209572	1.12013	0.973414	0.598562	0.501313	0.763884	-0.0098923	1.04747	0.928704	0.818761	0.41692	0.429503
	0.0530342	1.06899	1.10534	1.0279	0.628094	2.1092	0.878863	0.69467	-0.00548815	0.901243	0.892193	0.583403	0.474228	0.782599	0.0128156	1.09757	0.642049	0.901396	0.406542	0.390644
	0.0529262	0.967851	1.13088	1.27059	0.768981	1.32235	1.0708	0.70303	0.0187628	0.801831	0.91774	0.949942	0.540912	0.768261	0.016412	0.994029	0.918721	0.931307	0.393949	0.394693
	0.0526597	1.05089	1.08876	1.0736	0.560266	1.90263	1.17033	0.718996	0.00261361	1.02927	1.0017	0.843535	0.542858	0.770187	0.0141499	1.10339	0.858249	0.951603	0.434078	0.402678
	0.052371	1.13817	1.10527	1.22102	0.700555	2.15681	1.07121	0.761584	0.00468342	1.01234	1.18904	0.935381	0.476119	0.790782	0.00562287	1.49522	0.850951	0.795876	0.382238	0.452771
	0.052336	1.06412	1.16331	1.01641	0.678121	1.73303	0.945741	0.740411	0.00584226	1.19817	0.944322	0.850134	0.541801	0.780472	-0.0080854	1.12113	0.820409	0.869083	0.320816	0.434913
	0.0520812	1.02301	1.12804	1.22174	0.64681	2.02738	0.970053	0.728364	0.0286618	0.815031	1.00343	0.645502	0.563129	0.806838	-0.0066095	1.14528	0.757034	0.942876	0.395554	0.40651
	0.05204	1.05616	1.12728	1.21247	0.690803	2.18839	1.06951	0.718289	7.04793e-05	0.972393	0.839896	0.742603	0.412059	0.806389	-0.0396892	1.15208	0.79646	0.93275	0.390089	0.4496
	0.0516726	1.12372	1.11703	1.18607	0.57253	1.86427	1.00733	0.725582	-0.0716121	0.997426	1.12781	0.732592	0.573569	0.897386	-0.0530043	1.06474	0.85216	0.905761	0.339444	0.411908
	0.051636	1.11773	1.08461	1.01811	0.712934	1.92841	1.01776	0.689624	0.0116482	0.98683	0.958882	0.96204	0.488584	0.728235	0.00900674	1.09029	0.778672	0.724983	0.39143	0.411349
	0.0515249	1.10222	1.07222	1.04114	0.646583	1.75812	0.877374	0.693688	0.000449983	1.07241	0.922558	0.691178	0.521759	0.877317	0.0266567	0.69064	0.841996	0.910173	0.385818	0.277045
	0.0512518	1.07568	1.17372	1.15424	0.679012	2.02214	1.09236	0.738345	0.0104793	1.05406	0.9185	0.720448	0.383727	0.893685	0.0203266	1.14865	0.872708	0.887482	0.306177	0.419881
	0.0511606	1.05784	1.15892	1.28904	0.737095	2.02263	1.07632	0.746094	0.00472386	0.941484	0.865121	0.707152	0.555805	0.865418	0.0156552	1.16307	0.769107	0.947782	0.367676	0.423852
	0.0511472	1.00772	1.12934	1.25135	0.575917	1.86988	0.996038	0.723383	0.00833824	0.821345	0.889265	0.710715	0.510778	0.594115	-0.0110013	1.03634	0.893989	0.882382	0.339067	0.441031
	0.0508314	1.08551	1.14717	1.25612	0.590741	2.17924	0.938981	0.703801	0.0168791	0.903445	0.78462	0.691388	0.584127	0.869192	-0.0012931	1.23849	0.538842	0.984311	0.36642	0.423136
	0.0507987	1.0763	1.14439	1.18736	0.619795	2.09146	0.879404	0.758676	0.0132303	0.989971	0.911888	0.832022	0.577923	0.73135	-0.0165582	1.14422	0.731729	0.895806	0.435423	0.422756
	0.0507145	1.06997	1.09143	1.23097	0.595218	1.74874	0.957494	0.727403	0.0422084	1.06661	0.385464	0.600542	0.557165	0.774288	0.0174402	1.06152	0.825264	0.918236	0.372388	0.453688
	0.0507054	1.10392	1.04578	1.08633	0.579656	1.91591	1.02985	0.689673	0.026369	1.02368	1.0319	0.805349	0.42897	0.911199	0.0124767	1.08066	0.798957	0.926742	0.375986	0.436112
	0.0502736	1.11706	1.12478	1.34051	0.639216	1.93641	1.03286	0.701853	0.0331355	0.949602	0.921761	0.786683	0.56547	0.798581	0.0213422	1.2963	0.876594	1.02709	0.354204	0.436275
	0.0502198	1.07376	1.0757	1.16713	0.562708	1.81741	0.993144	0.737509	0.0285858	1.10662	0.997857	0.585365	0.545023	0.786173	0.0037016	0.996964	0.83963	0.885907	0.407003	0.414667
	0.0501482	1.21103	1.10222	1.38319	0.684188	2.2153	0.878222	0.745488	0.028667	1.04226	0.934707	0.608988	0.546519	0.76632	-0.0054928	1.17987	0.783968	0.927486	0.443246	0.413059
	0.0501315	1.13465	1.08676	1.04645	0.645462	2.74707	0.907011	0.735182	0.0222776	1.12611	1.13427	0.968572	0.496453	0.80342	7.9363e-05	1.15508	0.817662	0.95286	0.374275	0.390023
	0.0495573	1.01246	1.09532	1.30784	0.611406	2.10155	0.964673	0.742157	0.0173477	0.914863	0.854421	0.625235	0.504898	0.728438	-0.0109633	1.11096	0.872547	0.992297	0.362054	0.419508
	0.0493326	1.14637	1.11189	1.11763	1.15615	1.78319	1.05188	0.68218	0.0373814	1.01222	0.923624	0.658724	0.501914	0.900935	0.018679	1.09856	0.673476	0.836377	0.329869	0.384069
	0.0491476	1.08681	1.15687	1.29584	0.724818	1.92547	1.00827	0.689351	0.0439749	1.01727	0.985254	0.905168	0.510081	0.881429	-0.00108	1.12743	0.888174	0.90935	0.456033	0.449467
	0.0480673	1.04961	1.0755	1.24966	0.550146	1.9155	0.93101	0.709979	-0.00126116	1.04446	0.879892	0.783387	0.590868	0.764204	0.014128	1.07195	0.774114	0.739142	0.509536	0.453228
	0.047967	1.05773	1.11587	1.25671	0.636383	1.67477	1.01086	0.720643	0.0382113	1.10549	0.944281	0.879767	0.576175	0.760114	-0.0069016	1.12561	0.844953	0.854223	0.413613	0.399027
	0.0478595	1.05837	1.15578	1.20386	0.704018	2.05673	0.954268	0.704959	0.0123429	0.998429	0.924707	0.837303	0.448443	0.880781	0.0134814	1.12663	0.913423	0.921685	0.331135	0.437768
	0.0477379	1.15091	1.10042	1.18553	0.628425	2.18905	1.01551	0.737037	0.0234472	0.83621	0.899079	0.764176	0.519665	0.742022	0.00994518	1.14409	0.880648	0.871109	0.345005	0.39761
	0.047463	1.10138	1.15236	1.32872	0.610751	1.88495	0.971903	0.932416	-0.00238292	0.94489	0.863705	0.837941	0.544943	0.765299	0.0118457	1.04283	0.905286	1.00458	0.321048	0.458622
	0.0473415	1.12352	1.15	1.16838	0.604001	2.23478	0.936844	0.705763	0.0222153	1.00453	1.04664	0.732633	0.338747	0.849397	-0.0097823	1.13309	0.81551	0.878959	0.359499	0.41748
	0.0473199	0.984518	1.10577	1.24911	0.554493	1.78886		0.721671	0.010189	1.09312	0.885937	0.811257	0.562962	0.662504	0.00473408	1.13828	0.895619	0.813748	0.393942	0.444849
	0.0472366	1.11085	1.12189	1.11543	0.653313	1.92131	1.47987	0.713781	0.0129278	1.10827	0.809105	0.754715	0.564002	0.804368	-0.0058369	1.05389	0.834934	0.92676	0.448468	0.475299
	0.0471401	1.09078	1.11862	0.994995	0.671026	2.13183	1.68974	0.739319	0.0198421	0.978381	0.853779	0.760039	0.444294	0.831685	0.00880397	1.10297	0.786621	0.831071	0.429535	0.36321
	0.0471123	1.08872	1.12755	1.13126	0.606364	2.00958	0.753328	0.653262	0.0489907	1.04672	0.970658	0.858762	0.568395	0.731097	0.00252124	1.13682	0.859125	1.07688	0.258595	0.437708
	0.0468364	1.01953	1.15725	1.24096	0.611647	1.79769	1.82662	0.696986	0.0404319	0.768456	0.940955	0.750592	0.441473	0.912005	-0.0064068	1.12823	0.800335	0.870011	0.463568	0.369876
	0.0466378	1.12508	1.1806	1.21661	0.609504	2.1315	0.945743	0.704949	0.0276601	1.15136	0.91845	0.825648	0.573976	0.805337	0.00914762	1.20186	0.774691	0.891001	0.333496	0.464147
	0.0463205	0.994248	1.13782	1.17578	0.648619	2.2413	0.744933	0.622702	0.0025146	1.0216	1.02046	0.710902	0.602919	0.780671	0.00434398	1.14635	0.915654	0.850565	0.457433	0.403563
	0.0457226	1.16416	1.19006	1.18671	0.67292	1.81064	0.927829	0.740058	0.0128721	1.04981	0.870612	0.780487	0.459454	0.768684	-0.0076949	1.09978	0.920427	0.940006	0.279133	0.412545
	0.0457146	1.0551	1.13418	1.29762	0.558243	2.58218	0.905738	0.741364	0.0358159	0.867166	0.871821	0.803125	0.579576	0.8548	-0.0025188	1.1879	0.815617	1.00935	0.434313	0.4286
	0.0456105	1.09991	1.10354	1.04278	0.543553	2.08406	0.93039	0.715708	0.0502523	0.934351	0.929757	0.712572	0.597392	0.893594	0.00713151	1.1171	0.810043	0.993976	0.280931	0.434651
	0.0455364	1.05001	1.12087	1.19838	0.540822	2.01348	0.924626	0.673527	0.0227084	1.04275	0.631927	0.538256	0.42047	0.796071	0.0127107	1.08341	0.870769	0.895274	0.309185	0.402278
	0.045479	1.14963	1.18512	1.23563	0.572762	1.9447	0.911684	0.710915	0.0182718	1.14283	0.875758	0.75916	0.611578	0.832819	0.0110964	1.10098	0.856847	0.797403	0.425664	0.424407
	0.0453768	1.15197	1.13818	1.27989	0.522887	2.23454	0.930954	0.759095	0.0421964	1.12566		0.668278	0.564408	0.888979	-0.0028149	1.18645	0.867753	0.77874	0.384603	0.339592
	0.0443166	1.12653	1.22111	1.19589	0.682899	2.42453	0.955661	0.744503	0.0258985	1.01135	0.882481	0.736287	0.502911	0.715305	0.013604	1.17735	0.950174	0.842794	0.374029	0.400453
	0.0436561	1.02212	1.20748	1.215	0.376492	1.72254	0.901703	0.671677	0.027064	1.07247	0.849519	0.618303	0.571026	0.756172	0.00445105	1.07159	0.83436	0.874522	0.293181	0.412092
	0.0435976	1.08171	1.18356	1.28353	0.71763	2.21966	0.946209	0.716615	0.0371815	1.04918	0.901859	0.855059	0.565926	0.90354	0.00387779	1.19246	0.779553	0.97506	0.346718	0.420822
	0.043547	1.07659	1.1924	1.14843	0.624483	1.77643	0.900746	0.757192	0.0337202	1.02099	0.866205	0.750101	0.496208	0.785565	0.00728073	1.10778	0.751021	1.015	0.326814	0.453239
	0.0435422	1.03812	1.21	1.26731	0.517286	2.17688	0.958478	0.672975	0.0273741	1.06707	0.932915	0.907078	0.613967	0.815358	0.00367332	1.03092	0.692807	0.982332	0.40958	0.394514
	0.043015	1.18504	1.22903	1.20445	0.665386	2.0858	1.13453	0.543781	0.0290345	1.04213	1.02316	0.750439	0.562631	0.836916	0.00736172	1.02867	0.846801	0.952097	0.443784	0.421934
	0.0427326	1.07347	1.22078	1.05062	0.622144	1.77322	0.956298	0.719633	0.0135475	1.0441	1.00741	0.733325	0.474833	0.751475	0.00844448	1.01398	0.761973	0.758679	0.471588	0.433915
	0.0423884	1.05266	1.23632	1.25692	0.639172	1.89446	0.898505	0.655987	0.0321461	0.949652	0.853538	0.832718	0.500478	0.818241	-0.0075275	1.12817	0.843478	0.866975	0.391064	0.394702
	0.042258	1.12906	1.22282	1.21072	0.533406	1.77097	0.977856	0.724506	0.026652	1.0581	0.956	0.739317	0.573535	0.89105	-0.0117946	1.0848	0.86775	0.772583	0.351802	0.481079
	0.0421791	1.12529	1.25857	1.21915	0.640792	1.76458	0.926941	0.657677	0.0262191	1.13448	0.906823	0.650112	0.554611	0.730841	-0.0007583	1.10797	0.843691	0.794822	0.315462	0.439726
	0.042161	1.05324	1.22818	1.10211	0.648266	1.80711	0.852274	0.721875	0.0210643	1.06214	0.932743	0.846399	0.51007	0.862904	0.0152071	1.053	0.724011	0.924257	0.359947	0.420566
	0.0419874	1.04205	1.24823	1.31197	0.685978	1.84833	0.887387	0.742833	0.0101274	1.07307	1.05838	0.860921	0.56197	0.828846	-0.0112474	1.12307	0.830079	0.948863	0.323924	0.402818
	0.0418261	1.23434	1.12481	1.27205	0.646726		0.948118	0.683173	0.023214	1.04538	0.863215	0.595036	0.607186	0.812488	-0.0386946	1.07905	0.897266	0.860247	0.407123	0.427647
	0.0416618	1.25382	1.21572	1.06307	0.588147	1.24443	0.909641	0.707418	0.0200636	1.03222	0.91911	0.715719	0.530007	0.738927	0.00326989	1.0989	0.858865	0.966791	0.309912	0.415912
	0.0416441	1.05195	1.20613	1.20378	0.547584	1.6373	0.925851	0.716125	0.0263242	1.01142	1.3926	0.917427	0.602361	0.727418	0.00498366	1.09085	0.868367	0.882559	0.400869	0.411882
	0.0415472	1.14699	1.18945	1.32084	0.564513	2.05414	0.909039	0.700192	0.0467926	1.03689	0.896978	0.878788	0.507942	0.845582	0.00688356	1.08073	0.829788	0.865359	0.326021	0.490681
	0.0409532	1.14196	1.21023	1.24654	0.651647	1.55214	0.935009	0.71879	0.00383978	1.02127	1.03023	0.609836	0.48999	0.844313	0.0165281	1.13342	0.767106	0.808784	0.306376	0.465924
	0.0405345	0.879834	1.18447	1.33957	0.655551	1.56876	0.911952	0.75466	0.036808	0.973693	0.919951	0.768516	0.556821	0.785425	-0.0103114	1.06814	0.793581	0.896159	0.356901	0.46903
	0.0404654	1.02971	1.20309	1.18044	0.610143	1.55319	0.843087	0.712615	0.0274025	1.11247	1.06254	0.704248	0.473074	0.881172	0.0144087	1.07302	0.854198	0.844024	0.40702	0.416125
	0.0403363	1.04479	1.22995	1.18721	0.673428	1.50711	0.857784	0.718279	0.035378	1.01621	1.07306	0.891043	0.518913	0.865656	-0.0313541	1.08757	0.841668	0.916135	0.396495	0.42281
	0.0402379	1.17592	1.17268	1.21841	0.541681	1.60498	0.848761	0.845377	0.0182908	0.976368	0.879071	0.782296	0.599742	0.7697	0.00902481	1.1165	1.05151	0.872972	0.3129	0.388642
	0.0398501	1.16601	1.21351	1.13096	0.509834	1.60151	0.906897	0.70497	0.0276273	1.02028	0.968405	0.598308	0.592582	0.840604	0.0118078	1.09919	0.676117	0.939037	0.292341	0.446257
	0.0396702	1.09214	1.26611	1.23369	0.643617	1.61038	0.863701	0.701175	0.0324552	0.943205	0.92331	0.659672	0.516952	0.815565	0.0147207	1.06608	0.73274	0.973664	0.316628	0.423658
	0.0394415	1.12922	1.1893	1.18352	0.672931	1.60471	0.856821	0.743703	0.0289825	1.12812	1.00752	0.823291	0.498655	0.639747	0.0124211	1.05815	0.878848	0.792017	0.344126	0.418697
	0.0393337	1.16066	1.2052	1.01216	0.625265	1.60453	0.9194	0.724842	0.0138092	1.03073	1.03579	0.883806	0.547214	0.905134	0.00862291	1.08943	0.912244	1.0099	0.40584	0.425607
	0.0393068	0.979724	1.16952	1.25725	0.590151	1.55843	0.889258	0.69675	0.00546859	0.936045	1.08462	0.756034	0.514171	0.817772	-0.0337803	1.09728	0.902297	0.865049	0.317784	0.392385
	0.0391348	1.06473	1.23183	1.18281	0.674667	1.50816	0.865076	0.697601	0.0226025	1.09249	1.05381	0.84495	0.571013	0.822272	-0.0041647	1.13771	0.83348	0.938016	0.327464	0.445585
	0.0391036	1.1144	1.21827	1.05044	0.682357	1.59698	0.935424	0.70309	0.0302156	0.975919	0.973089	0.753026	0.506155	0.907884	0.0089027	1.15646	0.680502	0.919956	0.344161	0.455915
	0.038573	1.14837	1.20897	1.18864	0.732354	1.63699	0.94909	0.718616	0.0192988	0.93549	0.968836	0.946282	0.515232	0.762723	-0.0101437	1.02486	0.825787	0.830901	0.42165	0.414473
	0.0385676	1.22124	1.22241	1.1828	0.545421	1.612	0.913915	0.757103	0.0051589	1.114	0.988837	0.628702	0.585791	0.847675	0.0244858	1.13967	0.839547	0.952429	0.361102	0.397964
	0.038397	1.08456	1.22005	1.28089	0.656029	1.59135	0.918847	0.722685	0.0522469	0.972654	0.991933	0.827979	0.568971	0.811381	0.0077985	1.65623	0.916257	0.807199	0.267636	0.42885
	0.0383639	0.982893	1.19697	1.17512	0.722688	1.56654	0.852216	0.711818	0.0214152	0.889302	0.883617	0.812812	0.548295	0.689635	0.0157911	1.20933	0.733424	0.877952	0.375486	0.403528
	0.038077	1.12205	1.15784	1.28289	0.524556	1.70632	0.95331	0.697909	0.0135713	1.11315	1.11429	0.722658	0.383931	0.701685	-0.0020587	1.07441	0.961117	1.08925	0.421013	0.427543
	0.0379143	1.18138	1.17863	1.07998	0.565475	1.58608	0.829423	0.694932	0.0154385	0.97026	0.893524	0.728201	0.530568	0.843659	0.0235566	1.10815	0.838349	0.840654	0.288175	0.350423
	0.0371489	1.21407	1.11042	1.16528	0.778996	1.56355	0.949855	1.01078	-0.0109752	0.898527	0.868607	0.652646	0.533933	0.805284	-0.0468116	1.16021	0.764361	0.868831	0.328789	0.418686
	0.0368487	1.15816	1.17546	1.27652	0.580863	1.62827	0.975309	0.684638	0.00666689	0.970865	0.901934	0.677121	0.479933	0.799478	0.0114125	1.12039	0.863372	0.967501	0.366491	0.39437
	0.0368097	1.11337	1.22491	1.26889	0.711	1.55548	0.854955	0.723131	0.00730391	1.02144	0.820879	0.732592	0.567115	0.78281	-0.0051057	1.06674	0.809256	1.06944	0.406731	0.508671
	0.0368094	1.08281	1.2145	1.33745	0.616567	1.88309	0.954464	0.726232	0.0349911	0.950239	1.07309	0.676442	0.555995	0.816152	-0.0122064	1.16	0.832253	0.863022	0.393087	0.404507
	0.0367131	1.07686	1.2288	1.13858	0.656332	1.6821	0.852586	0.717812	0.0321867	0.971811	0.885506	0.699557	0.527858	0.765014	-0.0014428	1.11019	0.98436	0.82657	0.378919	0.419933
	0.0361783	1.11831	1.20039	1.04807	0.548492	1.59759	0.666103	0.674221	0.0356729	1.09151	0.976531	0.907161	0.591996	0.930583	0.00691194	1.08693	0.807861	1.03594	0.281865	0.417793
	0.0361751	1.16909	1.23623	1.07006	0.592108	1.60354	0.937679	0.708085	0.011499	0.995286	0.991684	0.916608	0.555992	0.748485	-0.0088409	1.06481	0.847757	0.907391	0.269429	0.412267
	0.0358887	0.980443	1.19039	1.72957	0.593753	1.54807	0.964442	0.681208	0.00506865		0.88649	0.616973	0.573006	0.746394	0.0259844	1.2646	0.829564	0.852672	0.321481	0.425604
	0.0358648	1.1861	1.19995	1.16701	0.677643	1.89971	0.863902	0.742302	0.00436975	0.535588	0.839833	0.662254	0.569086	0.78564	-0.002068	1.06189	0.804733	0.915154	0.278789	0.407715
	0.035816	1.10741	1.17028	1.26196	0.698955	1.47556	0.956537	0.707157	0.0304511	1.03405	0.92093	0.771371	0.562457	0.814987	-0.0056782	1.03779	0.726172	0.943263	0.357488	0.445614
	0.0358044	1.1376	1.15265	1.06051	0.728602	1.55684	0.899092	0.642551	0.0327327	0.923175	1.02703	0.805877	0.528259	0.80682	-0.0022211	0.887522	0.776734	1.06418	0.356172	0.398673
	0.0356495	1.04717	1.18031	1.29699	0.525967	1.61108	0.946686	0.740082	0.0210123	0.903841	0.939058	0.456393	0.650879	0.423284	0.00265292	1.09647	0.736943	1.03895	0.409042	0.384325
	0.0356171	1.08926	1.17633	1.17619	0.641932	1.65714	0.9065	0.66485	0.0102172	0.84013	0.887809	0.655582	0.509426	0.81028	0.0145491	1.21394	0.900987	0.937384	0.408046	0.386107
	0.035292	1.02262	1.24234	1.05669	0.641294	1.64335	1.02606	0.689239	0.0152801	0.926357	1.02734	0.74625	0.557655	0.794224	0.0191917	1.11993	0.857344	1.00374	0.354161	0.433418
	0.0349502	1.10427	1.21539	1.2207	0.723675	1.63965	0.855957	0.678267	0.0356939	0.92133	0.94974	0.902031	0.590159	0.823208	0.004302	1.11185	0.901301	1.00225	0.429513	0.428888
	0.0346721	0.804908	1.24838	1.2355	0.677122	1.63863	0.95574	0.725012	0.0333845	0.733383	1.00797	0.639628	0.529216	0.789708	-0.005927	1.093	0.961247	1.02696	0.326515	0.371676
	0.0346506	1.08772	1.16535	1.16786	0.679499	1.80656	0.955065	0.596023	0.0176245	0.891609	0.964341	0.664954	0.569065	0.797592	-3.741e-06	1.04911	0.835165	0.957043	0.323977	0.418396
	0.0345839	0.886995	1.26862	1.13732	0.504966	1.57379	0.963166	0.83527	0.0364593	0.723292	0.923954	0.858618	0.486484	0.7474	0.010565	1.05411	0.861897	0.868074	0.302237	0.474792
	0.0345302	0.824467	1.2051	1.08279	0.627209	1.53818	0.950791	0.705117	0.00629306	1.21069	1.00195	0.619106	0.558668	0.777685	0.00257616	1.01271	0.863146	0.891954	0.331426	0.407727
	0.0345286		1.19367	1.16231	0.632883	1.59751	0.936997	0.775794	0.0149031	0.803876	0.799665	0.956899	0.514113	0.814652	0.00507472	1.16536	0.710107	0.991069	0.309605	0.420076
	0.0340852	1.4387	1.24197	1.07824	0.623025	1.64716	0.974776	0.692036	0.0447925	0.841318	0.875817	0.655613	0.590518	0.809642	-0.0271234	1.12527	0.914493	0.965987	0.343839	0.364159
	0.0337574	1.49537	1.21098	1.01997	0.612012	1.74688	0.953543	0.713461	0.00565559	0.896053	0.874369	0.847432	0.511034	0.732124	0.00414431	1.14937	0.843699	0.979195	0.341853	0.420555
	0.0331803	0.813609	1.22794	1.19127	0.741131	1.6795	0.98168	0.690669	0.00480237	1.15063	0.797682	1.01833	0.447914	0.478759	0.0182642	1.20267	0.731628	0.849421	0.293005	0.42242
	0.0330548	0.838214	1.18099	1.2176	0.506922	1.58495	0.963308	0.710698	0.0417867	1.09417	0.971748	0.601515	0.556719	0.606663	-0.0215255	1.08552	0.915817	0.953332	0.322785	0.468948
	0.0329349	0.838754	1.14451	1.11424	0.672612	1.81497	0.892295	0.671049	0.0198491	0.755724	0.927803	0.622501	0.526535		0.00293891	1.09322	0.79352	0.942719	0.406451	0.404437
	0.032863	0.773303	1.17907	1.23329	0.680804	1.73609	0.91541	0.727908	0.00534639	0.775303	0.819155	0.653911	0.506092	0.768593	0.00582351	0.980985	0.896259	1.02715	0.415142	0.42765
	0.0328229	0.753089	1.1355	1.20112	0.660459	1.57308	0.935244	0.683859	0.0074362	0.926212	0.931244	0.724102	0.552185	0.871676	0.00941007	1.16623	0.773514	0.920898	0.349477	0.408932
	0.0328078	0.778261	1.21417	1.1795	0.627038	1.53705	0.960035	0.832129	0.0291774	0.864372	0.989164	0.725637	0.595192	0.893085	-0.0187869	0.624812	0.877935	1.03681	0.382161	0.423028
	0.0320732	0.797259	1.19422	1.1272	0.554999	1.55938	0.973532	0.686736	-0.0164259	0.86309	0.817119	0.842534	0.598718	0.825708	-0.0039753	1.03433	0.91924	0.832728	0.360954	0.384541
	0.032071	0.803769	1.23434	1.02116	0.521514	1.64963	0.841765	0.703475	0.0232797	1.05429	0.926476	0.755896	0.561919	0.771839	0.0140814	1.12677	0.816912	0.797736	0.300901	0.343174
	0.0320288	0.810551	1.22765	1.20829	0.683753	1.68203	0.859476	0.724077	0.0123308	1.01355	0.956268	0.790223	0.571685	0.68657	0.00467863	1.06371	1.03207	1.01474	0.345935	0.449017
	0.0318155	0.81801	1.15568	1.18074	0.645812	1.64675	0.974891	0.698056	0.0378656	0.913296	0.913647	0.661946	0.519263	0.569761	0.0143241	1.11573	0.713786	1.0326	0.331475	0.44391
	0.0315683	0.808615	1.19406	1.22385	0.677774	1.58579	0.97119	0.687313	0.0285343	0.748094	0.911176	0.860198	0.51872	0.782936	0.00314792	1.11387	0.916924	0.961902	0.358939	0.405128
	0.0315013	0.792044	1.23385	1.17275	0.573074	1.55267	0.935765	0.734845	0.0396113	0.890023	0.83647	0.597269	0.509254	0.664699	-0.0076912	1.02197	0.875646	0.98303	0.333705	0.32924
	0.0314293	0.8314	1.15895	1.23118	0.684141	1.74508	0.917448	0.76122	0.0385218	0.79436	0.91664	0.657839	0.516117	0.716994	0.00680183	1.0817	0.980742	0.800801	0.373169	0.44004
	0.0311106	0.790481	1.23801	1.23031	0.589025	1.62306	0.831051	0.71239	0.0451871	1.07817	0.971539	0.865957	0.54467	0.69353	-0.0039143	1.05793	0.831936	0.983219	0.363586	0.402529
	0.0309376	0.802887	1.21894	1.20197	0.911329	1.8285	0.979204	0.70234	0.0215888	1.06994	0.918912	0.828947	0.569204	0.781234	0.0190126	1.09035	1.03197	0.96516	0.329697	0.433155
	0.0308651	0.875719	1.24683	1.01522	0.670799	1.83308	0.978849	0.750471	0.0105431	0.682828	0.997532	0.566329	0.573404	0.745748	0.00809156	1.16675	0.919547	0.925414	0.252132	0.480999
	0.0307677	0.777833	1.22281	1.06589	0.615691	1.80139	0.958794	0.703008	0.0461728	1.01907	1.00268	0.755233	0.58887	0.707704	0.00237683	1.15628	0.888742	0.890927	0.311287	0.409163
	0.030675	0.979115	1.22573	1.16659	0.538893	1.76577	0.919828	0.709015	0.0435425	0.915714	0.913365	0.552105	0.571969	0.606651	0.00025673	1.01421	0.695434	0.912049	0.281278	0.456601
	0.0305649	0.768496	1.22114	1.19791	0.701212	1.64942	0.920429	0.709302	0.00875692	1.81668	0.765836	0.633668	0.565475	0.770258	-0.011918	1.09937	0.839543	0.956859	0.380981	0.394628
	0.0304712	0.79136	1.15265	1.1148	0.58548	1.57376	0.938622	0.772257	0.020036	0.987255	0.896906	0.727837	0.56171	0.842723	0.00671817	0.986344	1.05914	0.91175	0.317007	0.37118
	0.0302086	0.959543	1.21176	1.24199	0.572565	1.8236	0.943646	0.708541	0.0260598	1.01511	0.812886	0.798444	0.552875	0.691406	-0.0136876	0.998029	0.845352	0.87273	0.309626	0.44008
	0.0301899	1.0555	1.25603	1.05039	0.616714	1.85179	0.868499	0.715117	0.0249743	1.09537	0.942353	0.785821	0.514862	0.679935	-0.0082821	1.14169	0.733767	1.08767	0.325286	0.415244
	0.029721	1.01021	1.21518	1.29567	0.650155	1.73417	0.952513	0.703239	0.0326819	0.762123	0.995252	0.849883	0.529815	0.633867	0.00402868	1.28437	0.964732	0.883343	0.395389	0.40855
	0.0295335	0.841071	1.2167	1.14961	0.659736	1.65957	0.925087	0.724502	0.0139398	0.912258	0.978198	0.822838	0.570633	0.650233	0.017193	0.987586	0.813467	0.935722	0.321368	0.41556
	0.0294399	1.05812	1.16938	1.06846	0.536816	1.80812	1.00128		0.0227012	0.869745	0.839925	0.646957	0.509893	0.815314	0.00383174	0.973548	0.889989	0.849797	0.391721	0.355675
	0.0292111	0.967492	1.11816	1.14057	0.578951	1.74029	0.823743	0.87384	-0.00930799	0.755584	0.968225	0.648862	0.541711	0.791912	0.00593648	1.13043	0.982813	0.969274	0.476557	0.391404
	0.029075	1.0354	1.16275	1.08924	0.511439	1.69403	0.936968	0.455367	0.0605675	0.882314	0.934713	0.731306	0.598805	0.734453	-0.0184495	1.07087	0.87652	0.834473	0.451855	0.386782
	0.0290119	0.832864	1.22397	1.14188	0.590296	1.5633	0.964667	0.704604	0.0279765	1.16029	1.02786	0.86126	0.518299	0.80706	-0.005895	1.04468	0.758983	0.828814	0.342723	0.41345
	0.0289747	1.02544	1.1724	1.03073	0.571082	1.80017	0.929234	0.73259	0.0506757	1.07055	0.989855	0.652428	0.563333	0.798587	0.00064805	1.07816	0.886527	1.05613	0.331753	0.437462
	0.0287541	0.965774	1.16125	1.18074	0.667834	1.71533	0.77084	0.761393	0.0268345	0.936702	0.941824	0.813093	0.599518	0.669243	-0.0002218	0.984174	0.830154	0.977849	0.364255	0.424773
	0.0286672	0.975164	1.24244	1.09938	0.620102	1.6728	0.95704	0.734591	0.0333323	1.14361	0.991965	0.568334	0.509675	0.761841	0.00164785	1.03391	0.82642	0.897658	0.272974	0.44586
	0.0285509	0.986591	1.23736	1.15934	0.659302	1.6746	0.971217	0.719284	0.0358567	0.850135	0.840903	0.798772	0.538851	0.886996	-0.0073938	0.761772	0.695289	0.930092	0.250809	0.384181
	0.02829	0.962647	1.1418	1.22866	0.636788	1.82205	0.958949	0.75712	0.0239329	0.807431	0.961819	0.914854	0.464147	0.795037	0.00996465	0.963901	0.717939	1.00626	0.344254	0.429392
	0.0282683	0.981412	1.155	1.1956	0.6857	1.78738	0.765989	0.757607	0.0499809	0.944661	0.88877	0.513422		0.745854	0.0130751	1.10034	0.810372	0.903906	0.371184	0.4067
	0.0279538	0.945702	1.11681	1.75784	0.526915	1.69407	0.801885	0.734154	-0.00072066	0.985818	1.03488	0.756065	0.61705	0.739999	0.0100547		0.873311	1.01097	0.324345	0.444889
	0.027828	0.970953	1.20164	1.11082	0.637582	1.83716	0.966692	0.734812	0.0185868	0.977651	0.879145	0.63439	0.30639	0.731236	0.0116802	0.717685	0.835038	0.852888	0.335954	0.387038
	0.0277805	0.953718	1.20604	1.14975	0.696215	1.69832	0.866687	0.695257	0.0331529	0.904573	0.72454	0.892183	0.271311	0.817899	0.00128079	0.87513	0.752342	0.868167	0.326739	0.417501
	0.027711	0.972977	1.12411	1.25568	0.591763	1.65748	0.951007	0.758239	0.0689263	1.07088	0.875433	0.4985	0.623548	0.816929	-0.0014401	0.602101	0.859539	0.88033	0.30048	0.410996
	0.0274942	0.981633	1.23568	1.06626	0.596378	1.84133	0.894466	0.732694	0.0280708	1.11169	1.01704	0.796071	0.566309	0.785081	0.00064348	1.1885	0.873508	0.852674	0.396023	0.424521
	0.0274691	0.824293	1.17362	1.12225	0.582477	1.56172	0.779042	0.681148	0.0409855	1.10405	0.89397	0.556955	0.479402	0.706936	0.00585042	0.740206	0.720953	0.914975	0.432369	0.344641
	0.0269778	0.985004	1.20371	1.16999	0.543986	1.73513	0.946606	0.722284	0.0184104	0.778464	1.00439	0.736667	0.55472	0.72715	0.00636529	0.883165	0.745518	0.951494	0.389313	0.439598
	0.026698	1.04238	1.22554	1.20548	0.642061	1.75938	0.983551	0.720336	0.0433274	0.975297	0.975928	0.854461	0.533195	0.819209	0.00813791	0.833373	0.860768	0.918478	0.375756	0.44676
	0.0262826	0.839726	1.24468	0.94962	0.682253	1.81899	0.965101	0.713606	0.0378132	0.960481	0.95823	0.720683	0.57123	0.641053	0.00116632	0.902759	0.769273	0.85117	0.355374	0.411675
	0.0261751	1.02638	1.17648	1.07754	0.639887	1.78917	0.933977	0.774611	0.0184999	1.01431	0.841911	0.720841	0.559222	0.74158	-0.0011901	0.961625		0.883224	0.344962	0.416982
	0.0260446	0.945364	1.18965	1.07375	0.591354	1.75826	0.907338	0.743462	0.0205183	0.907936	0.975237	0.738043	0.548972	0.721547	0.00224932	0.945965	0.620349	1.04224	0.281428	0.425229
	0.0257296	0.96924	1.18771	1.09478	0.632158	1.71876	0.785031	0.777135	0.0626882	0.79734	0.873935	0.575039	0.563777	0.815935	0.00642624	0.864524	1.01668	0.882854	0.38038	0.391248
	0.0256488	0.971904	1.19787	1.15388	0.621978	1.64073	0.952863	0.753299	0.0493543	0.903627	0.944214	0.766996	0.43615	0.801893	0.00463591	1.03198	1.09133	0.889328	0.507523	0.413839
	0.0247325	0.928627	1.20489	0.986847	0.641819	1.58189	0.812684	0.777226	0.0553959	0.794867	0.91354	0.573407	0.461991	0.854168	0.00415912	0.896581	0.51187	0.697416	0.3846	0.424085
	0.0245147	1.02594	1.18609	1.25127	0.617581	1.70241	1.01324	0.743818	0.0214534	0.9765	0.722684	0.738715	0.420974	0.817024	0.00454992	1.00795	1.01251	0.912872	0.369598	0.41163
	0.0242503	0.940794	1.1917	1.10048	0.583387	1.64931	0.915578	0.747708	0.0177474	1.04724	0.845699	0.668113	0.574984	0.770653	-0.0076746	1.04565	0.819689	0.966716	0.325702	0.407313
	0.0239939	0.767782	1.15295	1.0576	0.643137	1.58208	0.994483	0.69903	0.0398851	1.09418	0.785317	0.790356	0.629761	0.839629	-0.0017379	0.924689	0.742212	0.836227	0.372104	0.37937
	0.0232119	0.962398	1.15983	1.33558	0.559575	1.67701	0.89887	0.406504	0.0382283	1.14105	0.9053	0.732224	0.49212	0.733979	0.0083964	0.980765	0.889318	0.860161	0.350288	0.438425
	0.0231886	0.845151	1.19232	1.15786	0.703428	1.68746	0.934554	0.78864	0.0155404	1.01451	0.912397	0.749509	0.5612	0.62546	-0.0022091	0.874795	0.743728	0.775043	0.257506	0.400056
	0.0230865	0.998856	1.23112	1.17037	0.642407	1.7478	0.864176	0.556992	0.0472688	0.958237	0.807187	0.79143	0.485968	0.829589	0.00666582	0.928243	0.922312	0.96642	0.360169	0.423223
	0.0225336	0.961197	1.24626	1.07057	0.655906	1.69984	1.02289	0.80352	0.0185593	0.769631	1.07398	0.651704	0.498164	0.790748	0.00259783	0.885904	0.994256	0.921009	0.386947	0.40145
	0.0225294	0.87007	1.18532	1.0091	0.645641	1.81383	0.925189	0.80465	0.0146762	1.06139	0.975308	0.592981	0.535856	0.729898	-0.0007903	0.993063	0.965354	0.912504	0.324526	0.478914
	0.0220271	0.978007	1.22086	1.09529	0.672787	1.59664	0.951947	0.789703	0.0300236	1.08304	0.84448	0.782333	0.54704	0.737601	-0.0015772	0.897979	0.982703	0.9139	0.308565	0.401808
	0.0218142	0.995295	1.25562	1.08768	0.745789	1.66451	0.948793	0.692839	0.032322	1.01619	0.894714	0.752855	0.577202	0.679883	-0.0010844	0.956454	0.869351	0.876327	0.414826	0.410171
	0.0212101	1.00986	1.14596	1.10126	0.639156	1.66006	0.8671	0.750442	0.0276835	1.10091	0.776551	0.682006	0.598602	0.884447	0.00683621	0.925034	0.962919	0.936271	0.432499	0.455994
	0.0209337	1.00593	1.17106	1.06573	0.637235	1.78812	0.885017	0.749416	0.0476467	0.939625	1.0079	0.806764	0.553819	0.752973	0.0128026	0.854363	0.916738	0.874023	0.442304	0.41846
	0.0206963	0.989095	1.23237	1.20302	0.53383	1.79835	0.967741	0.762244	0.022341	0.882392	0.946908	0.787398	0.504988	0.808033	0.0107042	0.949085	0.953349	0.938918	0.353082	0.41213
	0.0205439	0.973925	1.15808	1.17533	0.629839	1.86514	0.777362	0.77645	0.0272528	1.06474	0.943035	0.580982	0.562994	0.612353	-0.005981	1.01179	1.01503	0.96293	0.373074	0.419196
	0.0202636	1.03298	1.17634	1.0279	0.624912	1.74168	0.931721	0.831422	0.0364075	0.944639	0.915559	0.726536	0.530291	0.777501	0.0117653	0.921596	0.861011	0.958598	0.279457	0.40528
	0.0202468	0.861621	1.24894	1.27379	0.442076	1.74535	0.919778	0.762272	0.0568843	0.9519	0.869934	0.714768	0.553939	0.818895	0.0145105	0.763225	0.810702	0.918999	0.302322	0.450541
	0.0200228	0.898259	1.19763	1.10615	0.596123	1.56622	0.859616	0.710127	0.0400958	0.923378	0.933458	0.494761	0.518087	0.74072	0.0125872	0.962954	0.942339	0.946733	0.311614	0.418878
	0.0198067	1.01563	1.19462	1.02732	0.87397	1.65497	0.927182	0.761945	0.0431086	0.850036	0.950733	0.599601	0.535861	0.82226	0.0142476	1.07591	0.932791	0.895725	0.323132	0.419314
	0.0197928	1.00502	1.17099	1.1994	0.668871	1.75599	0.860048	0.744773	0.0288511	1.07502	0.877832	0.850314	0.550192	0.691295	0.0131517	0.92072	0.852074	0.69579	0.31771	0.392388
	0.0197903	0.999585	1.19736	1.06787	0.639585	1.73044	0.950327	0.768954	0.0171583	0.793044	1.06456	0.566811	0.518528	0.659894		0.924797	0.925036	0.801701	0.3491	0.372832
	0.0195462	0.890861	1.24351	0.958246	0.619221	1.78465	0.991033	0.77967	0.0360931	0.830955	0.944888	0.595521	0.522247	0.781374	-0.101223	0.907668	0.85464	0.963486	0.377975	0.436123
	0.0193072	0.983225	1.20146	1.10523	0.600861	1.78557	0.958708	0.795374	0.0494272	0.860817	0.892192	0.596037	0.531191	0.78879	0.017817	0.896525	0.897699	0.837698	0.280257	0.425966
	0.0190339	0.995567	1.22419	1.12464	0.513978	1.58312	0.90555	0.630522	0.0310901	0.838702	0.969337	0.620359	0.569621	0.637849	-0.0009927	0.867471	0.832274	0.933244	0.332221	0.465885
	0.0183318	1.01196	1.16625	1.216	0.660026	1.77779	0.935156	0.714945	0.0358854	0.941451	0.854944	0.691018	0.598599	0.886846	0.0175796	0.892512	0.967565	0.954044	0.383021	0.429053
	0.0179614	0.983814	1.24651	1.09936	0.766819	1.70729	0.916914	0.74885	0.0262032	0.880873	0.86532	0.785534	0.528514	0.987142	-0.0702354	0.912685	0.864487	1.02526	0.318363	0.399876
	0.0174956	1.00831	1.16302	1.02639	0.63627	1.69958	0.906959	0.768416	0.023712	1.04248	0.860997	0.789188	0.553419	0.843088	0.0113538	0.894179	0.839956	0.92832	0.316594	0.411681
	0.0171146	0.967398	1.20597	1.18434	0.704084	1.71483	0.879914	0.687501	0.0368858	0.903827	1.04576	0.640977	0.515022	0.752773	0.013951	0.982727	0.774858	0.849844	0.334927	0.433539
	0.016866	0.977085	1.2291	0.961835	0.660093	1.58679	0.945479	0.733362	0.050159	0.936102	0.88297	0.532227	0.589405	0.877294	0.0124251	0.767622	0.809289	0.90526	0.281916	0.494713
	0.0167994	0.954266	1.17005	1.14243	0.602342	1.77384	0.925869	0.767928	0.0286334	0.842192	0.892886	0.675539	0.527152	0.688091	0.0274236	0.959701	0.900188	1.00995	0.365025	0.390966
	0.016633	0.979793	1.13585	1.16011	0.609021	1.71444	0.905178	0.739904	0.0350626	0.964879	0.942606	0.64408	0.506772	0.670289	-0.0035115	0.786086	0.723994	0.986271	0.404614	0.413211
	0.0165574	1.02844	1.18102	1.09597	0.588798	1.66053	0.993183	0.805405	0.0117024	1.01118	0.914555	0.81363	0.497107	0.622562	0.0173693	0.865736	0.815553	1.03617	0.459627	0.431688
	0.0162067	0.938145	1.16145	1.15671	0.503527	1.79806	0.94737	0.761148	0.0508345	0.983954	0.981973	0.858758	0.499236	0.643865	0.0307761	0.932357	0.976284	0.961228	0.314408	0.420799
	0.0160901	1.05047	1.2647	1.21781	0.704668	1.77863	0.975345	0.748513	0.041224	0.979217	1.0153	0.800631	0.523469	0.742036	0.0158711	0.90308	0.861633	0.866634	0.377525	0.447215
	0.0154985	0.985805	1.21156	1.06086	0.579413	1.78821	0.960499	0.757561	0.00508656	0.843344	0.867907	0.623853	0.61376	0.742978	-0.087896	0.929644	0.910652	0.985112	0.326583	0.405562
	0.0154315	0.842327	1.2324	1.06857	0.672778	1.78184	0.910088	0.726126	0.0519467	0.9109	0.968316	0.784065	0.545574	0.797754	0.0118111	0.943417	0.863605	0.963727	0.288693	0.385019
	0.0154008	0.92239	1.18581	0.978004	0.570389	1.65352	0.948075	0.674118	0.0346001	0.903526	0.975344	0.929247	0.569945	0.80352	0.00819903	0.875466	0.798696	0.943912	0.342827	0.452333
	0.0151899	0.891553	1.20627	1.12618	0.578081	1.58378	0.940175	0.739154	0.0635564	0.927654	0.945159	0.506068	0.473966	0.761649	0.014163	0.948877	0.855511	0.920876	0.420358	0.41019
	0.015135	0.888148	1.12878	1.12697	0.668349	1.80089	0.918633	0.714105	0.0474129	1.04754	0.839516	0.776541	0.555488	0.643853	0.0137707	0.821447	0.89582	0.746626	0.348772	0.446034
	0.014863	0.999318	1.20171	1.17459	0.6512	1.75029	0.942554	0.748827	0.0162071	1.08577	0.965277	0.531546	0.553503	0.616003	0.0173376	0.986842	0.773522	1.00364	0.315258	0.430986
	0.0143643	0.975167	1.15335	1.08796	0.560472	1.69677	0.908297	0.793725	0.0507909	0.988602	0.9164	0.766138	0.498307	0.675653	0.0156366	0.900919	1.09118	1.11313	0.346047	0.458961
	0.0138082	0.832943	1.09014	1.22078	0.715409	1.74761	0.970024	0.76815	0.0088146	0.983572	0.815385	0.759551	0.513839	0.740248	-0.0048406	0.888907	0.919635	0.904564	0.343556	0.409246
	0.0137631	0.989572	1.22369	1.10554	0.589567	1.71572	0.993974	0.760169	0.032127	0.919792	0.839024	0.886148	0.521994	0.881186	0.0199817	0.890782	0.757977	0.856346	0.395509	0.450815
	0.0135804	1.0091	1.18924	1.05647	0.549694	1.71614	0.753805	0.781756	0.0358375	1.01061	0.955456	0.704605	0.590365	0.815319	0.0121201	0.908037	0.886037	0.902351	0.36335	0.468692
	0.0133305	0.804511	1.17304	0.965108	0.603277	1.67108	0.89439	0.774273	0.0667899	0.965446	0.932572	0.671666	0.606366	0.753692	-0.0646766	0.918648	0.973852	0.88296	0.352855	0.390623
	0.0130351	0.968637	1.1659	1.1867	0.712468	1.85171	0.949959	0.782285	0.0666369	0.926136	0.820992	0.784993	0.443826	0.77361	0.0311289	0.827728	0.765461	0.85146	0.321758	0.442783
	0.0129625	0.942288	1.24999	1.25931	0.766465	1.76181	0.957595	0.692373	0.00828573	0.883656	0.978598	0.626927	0.551923	0.648036	0.0475435	0.913541	0.842113	0.775753	0.407746	0.380621
	0.0129333	1.00189	1.20282	1.13251	0.650637	1.55263	0.990305	0.725511	0.0318294	0.915207	0.917505	0.765072	0.513239	0.801859	0.0235587	0.913261	0.82991	0.966653	0.316178	0.454773
	0.0126749	0.976238	1.17454	1.08705	0.682898	1.74588	0.962099	0.741547	0.0190173	0.900871	0.85235	0.649285	0.438692	0.713308	0.0069017	1.00091	0.968945	1.06121	0.346607	0.418708
	0.0122312	0.999394	1.21751	1.11486		1.82327	0.951153	0.736204	0.0749371	0.96755	0.88307	0.655837	0.504842	0.820698	0.00255348	0.9317	0.796623	0.87638	0.346522	0.405872
	0.0115896	0.878051	1.24903	1.00559	0.410511	1.65398	0.980278	0.729899	0.0458361	0.713906	0.942125	0.751356	0.519235	0.784162	0.00755545	0.881579	0.771844	0.89953	0.298202	0.457206
	0.0114427	0.967759	1.12627	1.46359	0.457618	1.76007	0.774746	0.702237	0.0242499	0.82975	0.924062	0.685491	0.460146	0.805072	0.0194864	0.807589	0.799252	0.929615	0.363492	0.398292
	0.0114072	1.00193	1.29588	1.17211	0.314385	1.66902	0.799413	0.839824	0.0100799	0.860929	0.923698	0.747872	0.533284	0.764672	0.0076972	0.853861	0.826239	1.05487	0.343183	0.379536
	0.0113122	0.890934	1.21888	1.10438	0.370176	1.75766	0.923973	0.770204	0.0365456	1.1511	0.914596	0.712549	0.574305	0.749432	0.0177856	0.910542	0.763126	0.878618	0.439058	0.412576
	0.0110768	0.866222	1.15144	0.978699	0.65048	1.83958	0.985912	0.734209	0.00264083	0.896083	0.901805	0.73325	0.598036	0.744515	0.0222454	1.04325	0.865227	0.846494	0.400682	0.430588
	0.0103387	0.866736	1.1769	1.11723	0.758581	1.67679	1.02413	0.799494	0.0336714	1.02979	0.987052	0.752029	0.575806	0.755844	-0.0029543	1.04046	0.806876	0.896394	0.315962	0.456559
	0.0102816	0.962941	1.31055	1.17715	0.656568	1.7243	0.887751	0.779288	0.0580106	1.24961	0.885542	0.76969	0.516625	0.683149	0.027932	0.932525	0.856864	0.987312	0.494248	0.469732
	0.0100997	1.08614	1.16206	1.19155	0.735894	1.67679	0.88359	0.752497	0.0261098	0.883501	0.748515	0.734443	0.597105	0.766316	0.0145398	0.969228	0.896506	0.837294	0.356897	0.439679
	0.00973611	0.943454	1.16291	0.999777	0.62126	1.78486	0.953268	0.767968	0.0210728	0.874958	0.892023	0.679426	0.490887	0.775113	0.0101534	0.8343	0.913467	0.935967	0.35314	0.407391
	0.00925739	0.980475	1.30453	1.04948	0.557779	1.7291	0.983267	0.702511	0.0417245	0.882677	0.894537	0.545157	0.547561	0.667444	0.0142738	0.92078	0.88073	0.962827	0.33662
	0.00920872	0.927162	1.15291	1.11583	0.682631	1.20932	0.933482	0.723668	0.0255987	0.972636	0.916743	0.697915	0.52743	0.799404	0.00641047	0.902951	1.01038	0.836056	0.358241	0.563378
	0.00917704	0.932908	1.20438	1.05272	0.690956	1.75245	0.954503	0.759366	-0.0490474	0.881667	0.969586	0.827783	0.656762	0.732117	0.0165485	0.851746	0.90348	0.923396	0.347287	0.150338
	0.00886163	0.95562	1.18118	1.23495	0.62036	1.82343	0.927626	0.71809	0.0292072	1.0359	0.923832	0.703903	0.528787	0.769494	0.00833364	1.05487	0.811714	0.895515	0.377989	0.285769
	0.00870015	1.03584	1.1268	1.14677	0.424017	1.73112	0.992658	0.747846	-0.00367052	0.981635	0.830813	0.74968	0.47118	0.731523	0.0198147	1.01777	0.908011	0.92882	0.296932	0.50957
	0.00864882	0.920327	1.18098	1.10045	0.615001	1.69385	0.999694	0.742162	0.0322344	0.80988	0.960353	0.707147	0.437733	0.847267	0.0119038	0.957715	0.876811	0.997146	0.286718	0.382865
	0.00815089	0.910133	1.25452	1.2259	0.719115	1.70481	0.928859	0.771772	0.018684	0.999022	0.799659	0.763394	0.618858	0.71555	0.0222543	0.934642	0.985626	0.803286	0.312128	0.320719
	0.00702133	1.0361	1.20789	1.25684	0.591251	1.69699	0.90543	0.756336	0.0437871	1.01234	0.872095	0.869064	0.407159	0.787922	0.0150763	0.827799	0.876812	0.933248	0.32991	0.362576
	0.00702049	0.969457	1.14583	1.00186	0.592138	1.67525	0.917701	0.764948	0.069629	1.1161	0.888437	0.669731	0.423632	0.721174	0.0318726	0.896402	0.788082	0.857899	0.326936	0.417001
	0.00695153	0.939965	1.30874	1.44665	0.603037	1.69941	0.936597	0.73475	0.00398512	0.885714	0.918574	0.719344	0.479585	0.73648	0.0243718	0.904511	0.795191	0.900402	0.282894	0.405896
	0.00637926	0.989004	1.26051	1.28199	0.642252	1.65971	0.83513	0.762274	0.0358574	0.909906	0.872076	0.741506	0.485852	0.786979	0.0138379	0.888992	0.927872	0.897194	0.454949	0.255459
	0.00626586	1.07631	1.26248	1.03295	0.64514	1.76545	0.941849	0.732679	0.0297014	0.97146	1.04023	0.655889	0.522263	0.742166	0.0116167	0.893605	0.927754	0.889616	0.379496	0.354884
	0.00590936	0.916251	1.24467	1.02862	0.666919	1.80292	0.93874	0.741019	0.0312089	0.99748	0.859622	0.697719	0.535955	0.727114	0.0129707	0.90987	0.967828	0.974876	0.359031	0.371945
	0.00568236	1.00382	1.17632	1.15306	0.742626	1.7747	0.966309	0.73534	0.0202646	0.932791	0.927521	0.746956	0.51343	0.798989	0.0087974	0.837757	0.851038	0.804871	0.383926	0.381041
	0.00566399	1.03727	1.21942	1.16524	0.629683	1.81512	0.915007	0.705476	0.0221431	0.814989	1.01068	0.781982	0.392813	0.71243	0.0303074	0.890516	0.889418	0.981342	0.348027	0.357015
	0.00562498	0.891036	1.22558	1.27434	0.633577	1.66471	0.870933	0.77851	0.0445591	0.828362	0.877682	0.699365	0.520731	0.817464	0.00446982	0.882993	0.828139	0.879612	0.374106	0.449104
	0.0053736	0.894588	1.19463	1.07275	0.692005	1.81093	0.730866	0.767149	0.110017	1.09099	0.891908	0.674477	0.390632	0.776447	0.0060896	0.954399	0.792087	0.919239	0.389857	0.418445
	0.0051967	0.910849	1.15927	1.07712	0.759594	1.81146	0.727828	0.707509	0.0323508	1.00614	0.836353	0.583335	0.529802	0.884316	0.0117174	0.918931	0.764092	0.840565	0.410442	0.291109
	0.00441601	1.08069	1.13716	1.30101	0.62258	1.61932	0.989259	0.778915	0.0111655	0.885898	0.955722	0.720416	0.584609	0.809187	0.00696265	0.907965	0.862374	0.827792	0.345904	0.410453
	0.00366665	1.09065	1.16255	1.21898	0.779139	1.72365	0.974888	0.75253	0.0320574	0.993043	0.942732	0.755695	0.519141	0.637312	0.0224252	1.01259	1.06805	0.857745	0.361707	0.388042
	0.00315212	0.91734	1.11061	1.09495	0.60466	1.70288	0.896848	0.712066	0.0404901	0.761932	0.836159	0.787108	0.457862	0.70562	0.0342653	0.995929	0.779262	0.812416	0.365437	0.393789
	0.00305512	1.0374	1.17404	1.10833	0.617818	1.7953	0.916683	0.725934	0.0389097	0.852177	0.919951	0.788003	0.523217	0.674267	0.0244088	0.913114	0.844841	0.967306	0.334957	0.415778
	0.00262389	0.913029	1.06957	0.944432	0.66723	1.7387	0.934676	0.71625	0.0321521	1.08586	0.774684	0.73224	0.518461	0.635718	0.0181363	0.978753	0.763403	0.887622	0.389109	0.405116
	0.00229734	0.90613	1.2789	1.34737	0.545014	1.76556	0.914082	0.774718	0.0255019	1.04207	0.916609	0.638957	0.499066	0.643652	0.00942598	0.94664	0.856767	0.968838	0.264936	0.341862
	0.00180207	1.03081	1.26556	1.33456	0.679003	1.82816	0.93164	0.763157	0.0306716	1.09474	0.843034	0.734224	0.468003	0.628055	0.0147013	0.931738	0.861331	0.871582	0.364858	0.407227
	0.00138138	0.885864	1.15526	0.965059	0.691615	1.82093	0.898085	0.688333	0.0453115	0.941626	0.901218	0.570576	0.458977	0.862491	0.0142885	0.869914	0.705521	0.822872	0.282513	0.377528
	0.00101744	0.908518	1.17988	1.16941	0.661873	1.6629	0.941957	0.690533	0.0446293	0.833247	0.909028	0.785762	0.454645	0.674479	0.0179058	0.958554	0.788812	0.979437	0.337866	0.335789
	0.00092591	1.02862	1.16162	1.08017	0.669982	1.70138	1.03524	0.772937	0.0114938	1.07241	0.996745	0.765026	0.387091	0.971669	0.0394276	0.98557	0.876069	0.850923	0.404847	0.344411
	0.00065394	0.984767	1.1882	1.37631	0.60788	1.69282	0.943654	0.764228	0.0569239	0.843765	0.788448	0.762405	0.450433	0.882555	0.00311367	0.890727	0.795794	0.781172	0.294032	0.389071
	0.0001526	1.07613	1.14321	1.15705	0.672843	1.6892	0.871968	0.717756	0.0192251	0.884815	0.880673	0.646956	0.481401	0.731096	0.00813374	0.88417	1.01704	0.815641	0.364742	0.357759
	0.00010621	1.01843	1.27015	1.0723	0.606237	1.73644	0.98514	0.701167	0.0517486	0.994178	0.931402	0.720667	0.451518	0.74378	0.0122527	0.926104	0.884243	0.845973	0.308653	0.406066
	7.5552e-05	0.925701	1.26798	1.19187	0.63272	1.80621	0.924639	0.743191	0.037684	1.07527	0.854213	0.78028	0.506175	0.681952	0.0434825	0.956378	0.875706	0.879857	0.347656	0.456492
	-0.0001489	1.00865	1.1312	1.04	0.623379	1.76787	0.841087	0.731214	0.0363384	0.904604	0.882204	0.794069	0.465177	0.819243	0.0306344	0.889927	0.698576	0.924341	0.416294	0.429575
	-0.0003144	0.883956	1.2402	1.07213	0.611718	1.78481	0.916156	0.74392	0.0334622	1.07326	0.8967	0.923294	0.426217	0.794746	0.0128534	0.843304	0.866345	0.977389	0.256833	0.451857
	-0.0004422	0.842445	1.11712	1.24274	0.585082	1.84609	0.91104	0.704391	0.0372145	1.13831	0.914969	0.587425	0.539748	0.721194	0.0343806	0.93192	0.701377	0.911232	0.267542	0.408721
	-0.0006734	0.925613	1.24537	1.15517	0.792467	1.78528	0.878396	0.71082	0.0293531	0.908353	0.87527	0.721097	0.521786	0.7277	0.0242302	0.95741	0.767933	0.963938	0.343504	0.459662
	-0.0010872	1.06118	1.19295	1.3256	0.570984	1.59579	1.04652	0.711738	0.0419245	0.869771	0.940185	0.676479	0.587455	0.815933	0.0187604	0.798287	0.803977	0.937848	0.354099	0.339105
	-0.0011798	0.937189	1.16195	1.22426	0.737813	1.78983	0.906402	0.718026	0.0522608	1.01021	0.986612	0.694736	0.374592	0.659617	0.0152788	0.870761	0.771058	0.840456	0.344457	0.368163
	-0.0015798	1.03747	1.15848	1.11931	0.62892	1.77148	0.979267	0.686986	0.0200644	1.03731	0.833136	0.735668	0.456704	0.734639	0.0202705	1.00167	0.941388	0.931054	0.438689	0.352904
	-0.0026212	0.888514	1.25994		0.64705	1.65089	0.947995	0.773976	0.0176671	0.830354	0.913026	0.678377	0.291403	0.85364	0.00840273	0.974942	0.833534	0.804065	0.338221	0.40659
	-0.0028468	1.02375	1.19751	1.27198	0.622345	1.82392	0.969994	0.715995	0.0260814	0.955466	0.883698	0.707	0.489677	0.687523	0.0228368	0.953247	0.822276	0.893544	0.438654	0.394387
	-0.0029946	0.961505	1.21387	1.28516	0.59596	1.79307	0.989355	0.68848	0.04303	0.954912	0.885327	0.601628	0.52559	0.735336	0.00950917	0.91816	0.850365	0.945388	0.365823	0.388957
	-0.0030522	1.0053	1.14984	1.16441	0.639198	1.76034	0.96258	0.733624	0.0655962	0.946689	0.826545	0.799762	0.471863	0.848076	0.0253534	0.952009	0.862366	0.881346	0.299855	0.367202
	-0.0031099	0.985198	1.23709	1.39268	0.735217	1.63977	0.925337	0.692403	0.0485234	0.973852	0.734172	0.588883	0.613097	0.751891	0.028989	0.998367	0.860921	0.941596	0.316203	0.432509
	-0.0036552	1.02318	1.14466	1.11379	0.625683	1.7829	0.993275	0.711328	0.0587383	0.905225	0.908337	0.743812	0.454602	0.820056	0.0197015	0.903211	0.82628	0.855924	0.341042	0.39555
	-0.0041498	1.03936	1.22975	1.06677	0.613301	1.65925	0.777667	0.770355	-0.0350017	1.01123	0.942654	0.699987	0.510437	0.833844	0.0230406	0.877543	0.637341	0.861731	0.33455	0.366122
	-0.0042236	1.00604	1.22409	1.2255	0.697095	1.67423	0.926367	0.677592	0.010235	1.1132	0.920649	0.750895	0.482097	0.785024	0.0155612	0.956778	0.802252	0.864188	0.317561	0.363395
	-0.0043212	0.897821	1.21506	1.36676	0.616208	1.83659	0.92739	0.760446	0.0260529	0.882751	0.816016	0.872363	0.463824	0.728553	0.0200886	1.07635	0.837631	0.979222	0.315422	0.309547
	-0.0044123	0.965234	1.1132	1.25619	0.65465	1.64669	0.862691	0.765284	0.0263534	1.05926	0.862383	0.587701	0.5353	0.663824	0.0171271	0.887168	0.792035	0.89022	0.345171	0.409054
	-0.0045961	0.898885	1.24258	1.23053	0.557421	1.70473	0.903863	0.782194	0.0302733	1.17761	0.921035	0.763772	0.558798	0.797271	0.0161749	0.960238	0.844061	0.779834	0.331852	0.31103
	-0.0049369	0.969158	1.20324	1.31249	0.703628	1.87316	0.893359	0.80155	0.0225341	0.997243	0.789115	0.90127	0.56381	0.655353	0.0182804	0.890325	0.906714	0.859988	0.343866	0.349201
	-0.0051113	0.920141	1.13905	1.30545	0.627338	1.65902	1.00454	0.700427	0.0350727	0.964556	0.835441	0.852457	0.455929	0.783844	0.0130174	0.944145	0.768093	0.923968	0.393152	0.374277
	-0.0051527	0.923831	1.23991	1.22196	0.547575	1.72646	0.825972	0.702894	0.0434485	1.01612	0.926582	0.649172	0.495656	0.642665	0.0228042	0.931585	0.883727	0.875878	0.380928	0.346934
	-0.0062906	0.916765	1.13338	1.1754	0.630835	1.70451	0.843878	0.678502	0.0247041	1.13853	0.976982	0.740849	0.38392	0.78252	0.00212231	0.883493	0.88543	0.969532	0.400404	0.371485
	-0.0073187	0.992479	1.30413	1.30008	0.628243	1.67909	0.935811	0.709773	0.0391158	0.959671	0.496652	0.623915	0.436181	0.73845	0.00976892	0.922203	0.812813	0.857116	0.358337	0.364164
	-0.0076956	1.02869	1.27281	1.0969	0.646093	2.29717	1.00905	0.705374	0.0481429	0.877652	0.927707	0.685238	0.570913	0.720249	-0.087884	0.95939	0.864889	1.04542	0.33535	0.398705
	-0.0077099	0.995729	1.17923	1.396	0.656012	1.81517	0.867728	0.683046	0.00591278	0.921835	1.04769	0.751586	0.498216	0.707898	0.00733961	0.889457	0.734354	0.839712	0.351401	0.368181
	-0.0078512	0.906389	1.17268	1.34254	0.706912	1.82889	0.923465	0.674079	0.0287159	1.06997	0.931392	0.738584	0.448831	0.722277	0.0276675	0.89912	0.63161	0.940945	0.328389	0.411339
	-0.0079389	0.936084	1.17173	1.20442	0.657903	1.69233	0.991779	0.696853	0.0422234	0.888901	0.909385	0.716448	0.454955	0.774361	0.0256874	0.982803	0.706625	0.955834	0.310267	0.387597
	-0.0084749	0.971499	1.13218	1.23565	0.707382	1.68921	0.948254	0.63551	0.0289332	1.04583	0.912733	0.853132	0.507526	0.768733	0.0167545	0.864381	0.788827	0.91655	0.381633	0.317405
	-0.0085901	1.00495	1.19327	1.2202	0.59289	1.83146	0.861518	0.708193	0.0198505	0.81574	0.840404	0.753523	0.464035	0.762178	0.00829547	0.895342	0.857144	0.837173	0.296665	0.337136
	-0.009532	0.920212	1.11927	1.20055	0.679492	1.76309	0.955889	0.709948	0.0361337	0.791558	0.646171	0.805938	0.491316	0.75783	0.0185266	0.855891	0.749711	0.944401	0.323123	0.328821
	-0.0097379	0.988703	1.20709	1.21228	0.662114	1.70957	1.40036	0.670864	0.0379266	1.11184	0.792897	0.849213	0.485355	0.841844	0.0198562	0.929984	0.753144	0.799979	0.389902	0.321769
	-0.0100961	0.948032	1.10189	1.06688	0.617322	1.77918	0.846761	0.762178	0.0207945	0.802791	0.97198	0.60839	0.502985	0.835595	0.0119407	0.94133	0.76745	0.815779	0.376877	0.366994
	-0.0102084	0.872109	1.23326	1.13138	0.650614	1.64494	0.966606	0.621449	0.0393289	0.944919	0.873258	0.719559	0.466442	0.687164	0.0230718	0.9088	0.809154	0.948158	0.332348	0.365014
	-0.0106182	0.908914	1.14212	1.37943	0.642455	1.76731	0.898272	0.716647	0.02154	1.018	0.872209	0.663775	0.430139	0.68846	0.0128292	0.945034	0.856936	0.934053	0.284857	0.463734
	-0.0111236	0.898732	1.10034	1.39086	0.682533	1.80982	0.961698	0.778341	0.039883	1.0442	0.86764	0.960315	0.392512	0.758434	-0.0081544	0.916572	0.853266	0.913368	0.311439	0.346933
	-0.011164	0.961818	1.09121	1.02559	0.56772	1.67003	0.787512	0.676199	0.0274596	0.981915	0.91029	0.740105	0.497542	0.784222	0.0250851	0.976733	0.796591	0.941688	0.286527	0.347797
	-0.0127015	1.00102	1.15513	1.16798	0.580594	1.64794	0.979919	0.731899	0.0358133	0.965101	0.950356	0.738441	0.401759	0.826391	0.0152077	0.989898	0.844522	0.85086	0.408692	0.336575
	-0.0138241	0.901725	1.2727	1.3758	0.624476	1.86738	0.988028	0.685587	0.0566425	0.928716	0.967347		0.493417	0.884054	0.0157533	0.931754	0.813707	0.974293	0.380472	0.348167
	-0.0139429	0.899584	1.27851	1.36393	0.649427	1.67853	1.03921	0.691124	0.0375218	0.835801	0.917205	0.379823	0.479315	0.707776	0.0226005	0.928621	0.900166	0.936709	0.375644	0.392124
	-0.0140611	1.03155	1.13252	1.2492	0.618998	1.77086	0.840876	0.782083	0.0522477	1.11711	0.950126	0.195883	0.44871	0.813193	0.0178292	1.01124	0.816555	0.961769	0.317881	0.418627
	-0.0150837	0.982505	1.17535	1.15847	0.629579	1.80355	0.972751	0.697969	0.0147001	0.999967	0.934634	0.40349	0.584933	0.753354	0.0183327	0.911115	0.884375	0.872476	0.347945	0.348818
	-0.0157291	0.861647	1.13483	1.28193	0.640941	1.75172	0.91854	0.698222	0.0390966	0.853375	0.862082	0.335453	0.336666	0.751296	0.0199528	0.939395	0.932297	1.03228	0.31582	0.397711
	-0.0158714	0.99722	1.08553	0.969328	0.6613	1.74539	0.951997	0.6778	0.0397834	0.961395	0.829912	0.55957	0.52433	0.646927	0.00948449	0.879977	0.835307	0.919112	0.364145	0.385601
	-0.0166995	1.06233	1.14834	0.991042	0.621181	1.74437	0.965917	0.631935	0.0352927	0.912671	1.00946	0.805284	0.419525	0.731273	0.0135033	0.838248	0.802058	0.784672	0.415378	0.382267
	-0.0174458	1.03968	1.19664	1.26029	0.676282	1.85204	0.913761	0.741032	0.0304297	1.16988	0.866663	0.732316	0.364859	0.787318	0.0344648	0.971626	0.763408	1.01187	0.328365	0.346063
	-0.0175793	0.993304	1.18092	1.29197	0.631639	1.70053	0.932342	0.687597	0.0411067	0.739638	0.889791	0.689611	0.547357	0.754436	0.0203963	0.818116	0.794727	0.878602	0.3836	0.364499
	-0.0191025	0.871065	1.25637	1.37155	0.661081	1.78729	0.961593	0.685268	0.0328283	0.979103	1.08202	0.828968	0.488227	0.782572	0.0193809	0.925189	0.854138	0.983622	0.33092	0.387379
	-0.019599	1.02175	1.01693	1.34961	0.622524	1.33072	0.847668	0.70911	0.0485266	1.03111	0.836615	0.882433	0.543518	0.69573	0.0133584	0.853699	0.742099	0.948753	0.424715	0.328331
	-0.0198645	0.885768	1.08512	1.32809	0.69472	1.81517	0.832119	0.726154	0.0248591	1.05107	0.833209	0.834545	0.571307	0.705224	0.034751	0.83486	0.888032	0.759912	0.323438	0.399412
	-0.0202685	0.891228	1.12619	1.02169	0.612391	1.75652	0.911387	0.716928	0.0299268	0.868673	0.85267	0.772559	0.477583	0.787637	0.0288729	0.883608	0.800899	0.956731	0.295534	0.368376
	-0.0202985	0.876687	1.095	0.981423	0.743251	1.72386	0.859233	0.683512	0.0335329	1.02837	0.886335	0.96878	0.427478	0.664408	0.0200846	0.997191	0.781464	0.864387	0.316112	0.383566
	-0.0204187	0.987353	1.19723	1.27386	0.591159	1.66981	0.930432	0.714872	0.0363423	1.06571	0.879899	0.715027	0.411439	0.779512	0.0132274	0.904052	0.853439	0.843093	0.330801	0.38894
	-0.0207059	0.854799	1.23785	1.42783	0.72236	1.81439	0.843578	0.671785	0.0410117	1.08934	0.773274	0.757933	0.543811	0.834743	0.0233245	0.962864	0.884318	0.946313	0.326409	0.367619
	-0.0212355	1.01171	1.22837	1.27604	0.557027	1.82446	0.897961	0.636698	-0.0206727	0.951195	0.862352	0.771531	0.498357	0.763009	0.0209479	0.925275	0.748658	0.874504	0.359186	0.372964
	-0.0215828	1.00474	1.22978	1.42617	0.688285	1.7165	0.990666	0.634168	0.0369636	0.99947	0.824588	0.899707	0.480319	0.800361	0.0173668	0.871669	0.845792	0.912406	0.314532	0.38896
	-0.0221276	0.879641	1.24709	1.04492	0.668229	1.78471	0.992878	0.790146	0.0154046	1.03883	0.858343	0.548755	0.5494	0.60492	0.0195343	0.915093	0.724517	0.49274	0.300047	0.374049
	-0.0222034	0.912967	1.18951	1.0577	0.656285	1.82436	0.892353	0.659757	0.0314124	1.07075	0.847267	0.70213	0.390538	0.831208	0.0242869	1.04581	0.804259	0.943547	0.346533	0.374207
	-0.0231995	0.881592	1.19678	1.02109	0.573318	1.68636	0.97807	0.667949	0.0326612	0.909509	0.980957	0.84661	0.485778	0.739285	0.0116943	0.999683	0.823167	0.837182	0.33583	0.395108
	-0.0239783	0.95018	1.15663	1.25939	0.71282	1.85086	0.798501	0.634776	0.0542964	1.01923	0.828834	0.727275	0.537055	0.812372	0.0194284	0.925736	0.711231	0.856636	0.330546	0.361555
	-0.025299	0.903134	1.05593	1.16938	0.555036	1.80279	0.886759	0.663554	0.0370927	0.851601	0.94623	0.750548	0.555275	0.833371	0.0193696	0.943245	0.835218	0.800788	0.307459	0.399374
	-0.0264335	0.982343	1.22496	1.18352	0.758654	1.67709	0.987681	0.653504	0.0374035	1.14859	0.968649	0.727886	0.555397	0.765521	0.0191522	0.898292	1.00358	0.84765	0.311234	0.398103
	-0.026764	0.980315	1.23031	1.27807	0.60104	1.76118	0.853072	0.729785	0.0455299	0.901668	0.936668	0.628243	0.47193	0.709199	0.0182863	0.940926	0.671906	0.953521	0.37288	0.395052
	-0.0279926	0.973383	1.2569	1.00594	0.672969	1.78417	0.861065	0.677382	0.0299271	0.900066	0.92248	0.748992	0.559171	0.676195	0.0204097	0.927558	0.671767	0.942959	0.406099	0.451512
	-0.0282064	0.98558	1.292	1.08732	0.606055	1.86391	0.91102	0.730434	0.0398112	1.00084	0.958491	0.703607	0.442018	0.673281	0.0100654	0.9136	0.83882	1.00939	0.378277	0.375145
	-0.0289207	0.899081	1.09086	1.00078	0.60495	1.65057	0.942041	0.671315	-0.022103	0.955906	0.964346	0.693227	0.533891	0.739914	0.00567099	0.968437	0.690405	0.893635	0.340305	0.322531
	-0.0293975	0.924038	1.21778	1.0075	0.657828	1.81624	0.926398	0.700386	0.0296229	0.913647	0.91518	0.803625	0.549933	0.783989	0.0169373	0.871824	0.779873	0.939862	0.416402	0.393063
	-0.029533	1.01448	1.07986	1.29982	0.591369	1.77927	0.924272	0.718256	0.0396197	1.09576	0.937012	0.764623	0.529366	0.679563	0.00088456	0.845141	0.828458	0.831719	0.433937	0.376188
	-0.0296271	0.920496	1.03127	1.08269	0.519404	1.80645	0.925701	0.729792	0.0236741	0.904819	0.888603	0.782311	0.536659	0.784786	-0.0002254	0.901848	0.785753	0.861624	0.297983	0.383729
	-0.0296389	1.03272	1.12032	1.2572	0.618971	1.85575	0.917533	0.65314	0.0218818	0.970006	0.910586	0.713564	0.45456	0.637167	0.0217872	0.912401	0.876751	0.934694	0.351524	0.395482
	-0.0300818	1.00647	1.12786	1.18087	0.595987	1.75961	0.911731	0.732034	0.0240438	0.889541	0.992185	0.779323	0.423709	0.772158	0.012803	0.956616	0.693757	0.937276	0.436192	0.378015
	-0.0301522	1.01017	1.23893	1.27727	0.66304	1.63484	0.930329	0.757176	0.0420193	1.13578	0.884313	0.623543	0.344973	0.80626	0.0276211	0.995414	0.913602	0.889166	0.313499	0.407322
	-0.0304167	0.949476	1.30098	1.24456	0.558308	1.85136	0.968888	0.75555	0.0374789	0.930813	0.883232	0.806336	0.506081	0.722648	-0.0836362	0.92863	0.740137	1.02155	0.297179	0.383265
	-0.0314069	0.88478	1.01575	1.25528	0.582588	1.75763	0.883604	0.629468	0.0414582	0.951462	1.02708	0.791867	0.530871	0.753541	0.0186931	0.964384	0.864253	0.899677	0.308453	0.334306
	-0.0323453	1.02667	1.29595	1.37028	0.699173	1.81662	0.913812	0.708746	-0.038238	0.992324	0.890566	0.833503	0.539182	0.748167	0.00364148	0.820865	0.855095	0.951284	0.340049	0.386513
	-0.0341709	0.946414	1.2908	1.07186	0.594816	1.62504	0.941361	0.770999	0.0397462	0.930775	0.84499	0.756058	0.464898	0.811764	0.00614568	0.89912	0.874775	0.929558	0.345065	0.331901
	-0.0349005	0.962345	1.21781	1.3111	0.653124	1.86085	0.915858	0.772358	0.0234936	0.882569	0.84222	0.819625	0.547106	0.725604	0.013335	0.887132	0.853166	0.85231	0.439579	0.376172
	-0.0351552	0.979274	1.18718	1.17548	0.615047	1.84346	1.01815	0.685123	0.0411064	0.959513	0.836753	0.793588	0.546875	0.767675	0.00333658	0.949711	0.709035	0.856408	0.366406	0.389397
	-0.0371039	0.903863	1.26214	1.35512	0.48203	1.71851	0.955495	0.561909	0.0149997	0.941794	0.884294	0.832865	0.560388	0.754874	0.00656826	0.975001	0.868999	1.01624	0.406534	0.406397
	-0.038031	1.0083	1.07155	1.05404	0.581436	2.1379	0.973848	0.613071	0.0427733	0.877639	0.808959	0.524013	0.484827	0.759827	0.00816079	0.957265	0.847741	0.832703	0.400916	0.391739
	-0.0382916	1.04001	1.15077	1.00321	0.617984	1.61309	0.916062	0.741963	0.030619	1.17628	0.977311	0.518468	0.422981	0.809669	0.0127344	0.911877	0.763809	0.907164	0.259234	0.362221
	-0.0391655	1.03568	1.21202	1.05662	0.608477	1.5735	0.956088	0.747183	0.0336528	1.13136	0.8206	0.913426	0.575276	0.838258	0.0235043	0.838314	0.880849	0.938225	0.315078	0.381615
	-0.0396404	0.913786	1.12714	1.37571	0.747363	1.83819	0.929347	0.437286	0.0381375	1.06725	1.00413	0.663819	0.499555	0.697574	0.00205168	0.908452	0.824388	0.912998	0.267664	0.386212
	-0.0403522	0.891865	1.09358	1.11099	0.680277	1.8953	0.95758	0.680337	0.0431662	0.916876	0.903881	0.621518	0.59594	0.786651	0.0192375	0.815423	0.795859	1.01927	0.367864	0.43237
	-0.0413212	0.987129	1.17312	1.07269	0.670769	1.69017	0.947997	0.638392	0.0256348	0.823317	0.94412	0.668625	0.541492	0.648292	0.0228433	0.893098	0.932246	0.898718	0.309754	0.388029
	-0.0413562	0.86939	1.28264	1.07113	0.59571	1.5948	0.935637	0.750561	0.0372745	1.0311	1.17674	0.785413	0.401314	0.783953	0.0254336	0.942529	0.75378	0.844651	0.358876	0.37632
	-0.0415419	1.03144	1.03849	1.26119	0.601985	1.79406	0.934911	0.708337	0.0435197	1.01647	0.893393	0.717065	0.510344	0.787114	0.0192438	0.810384	0.79363	0.862761	0.27047	0.385625
	-0.0425665	1.03882	1.24411	1.29695	0.604966	1.68473	1.00555	0.613819	0.0116631	0.968145	0.876529	0.712053	0.419494	0.810179	0.0226838	0.89722	0.7974	0.956445	0.357047	0.354792
	-0.042834	0.985183	1.06324	1.40451	0.637589	1.86632	0.941152	0.683999	0.0313645	0.916629	0.98316	0.584568	0.541833	0.768043	0.020865	0.915477	0.724754	0.887646	0.39648	0.419202
	-0.0441433	1.00819	1.09351	1.27836	0.645507	1.80957	0.839607	0.587204	0.0145962	1.02941	0.90578	0.790655	0.534604	0.722193	0.00784802	0.789718	0.775691	0.910352	0.35418	0.415869
	-0.0455562	0.888793	1.13854	1.13418	0.691187	1.59593	0.852341	0.700835	0.02305	1.1455	0.912734	0.780502	0.533721	0.729899	0.0166739	0.891475	0.852367	0.971123	0.322615	0.389224
	-0.046369	0.909587	1.205	1.14358	0.600544	1.96041	0.944711	0.737841	0.0226066	1.06601	0.96481	0.57259	0.480351	0.801816	0.0163335	1.00346	0.765491	0.888383	0.326959	0.292253
	-0.0478182	0.909444	1.23954	1.34008	0.671395	1.7726	1.0562	0.60542	0.038974	0.915272	0.561975	0.578718	0.463848	0.732197	0.0142909	0.8609	0.786016	0.943153	0.36055	0.383184
	-0.0484498	0.87972	0.751965	1.36077	0.769436	1.88185	0.902256	0.689062	-0.00010534	0.936563	0.902534	0.69052	0.483388	0.615625	0.0225642	0.958088	0.76192	0.870756	0.35018	0.397326
	-0.0504296	0.89544	1.28669	1.44224	0.673521	1.61128	0.939586	0.722066	0.0411567	1.04005	1.03397	0.692592	0.575585	0.743887	0.0202878	0.859453	0.738388	0.836775	0.311865	0.381761
	-0.0518478	0.90471	1.19189	1.22037	0.620021	1.64311	0.938349	0.677525	0.0460111	0.836535	0.89827	0.663212	0.475583	0.719421	0.0144693	0.990555	0.845094	0.781172	0.280238	0.374744
	-0.0523	1.04761	1.18957	1.33027	0.61798	1.89469	0.906702	0.623301	0.00825185	0.945162	1.01053	0.664481	0.535525	0.728612	0.00583941	0.92617	0.781976	0.880087	0.404107	0.357108
	-0.0531177	1.01504	1.29775	1.2555	0.544222	1.79174	0.926655	0.700869	0.0323596	0.828354	0.884664	0.778395	0.539077	0.766634	0.0104115	0.777056	0.83947	0.879852	0.281627	0.382748
	-0.0544803	0.997028	1.22056	1.07811	0.567948	1.65409	0.982685	0.731822	0.0065876	1.00388	0.968931	0.732857	0.507015	0.770302	-0.0053941	0.942934	0.796234	0.67428	0.366849	0.405246
	-0.0554384	0.877932	1.17749	1.21989	0.559695	1.66368	0.932563	0.624721	0.038256	1.03257	0.803231	0.856564	0.488811	0.837192	0.0175672	0.898099	0.879226	0.916706	0.321369	0.434131
	-0.0562941	0.89797	1.28981	1.23603	0.562865	1.86494	1.02743	0.708645	0.0574388	1.13231	0.944771	0.561465	0.582033	0.719624	0.0247441	1.0013	0.776788	0.873324	0.293806	0.390068
	-0.0600985	0.967771	1.14133	1.19327	0.640403	1.75918	0.992081	0.687507	0.0249274	1.07156	0.984361	0.643047	0.53388	1.19919	0.00217646	1.01921	0.905615	0.802259	0.346828	0.359728
	-0.0601892	0.881413	1.23571	1.40033	0.444318	1.71864	0.954402	0.742753	0.0445258	1.03782	0.976521	0.753313	0.56599	0.648723	0.0228121	0.868793	0.888589	0.839046	0.369142	0.391303
	-0.0602123	0.923685	1.02657	1.30783	0.59969	1.86352	0.941076	0.690406	0.0369625	0.933206	0.813029	0.881059	0.394589	0.73308	0.0132951	0.966738	0.796017	0.811931	0.413169	0.37608
	-0.060402	0.889239	1.23939	1.48486	0.658961	2.01295	0.882987	0.755448	0.0356749	0.990813	0.824354	0.734914	0.508693	0.775748	-0.0198436	0.92975	0.797479	0.999409	0.373883	0.416506
	-0.0605813	1.00618	1.28053	1.28301	0.813033	1.86352	0.94767	0.641477	0.0345612	0.885714	0.989876	0.776872	0.458323	0.702596	-0.0010187	0.941339	0.906522	0.871306	0.354713	0.426466
	-0.0610502	1.01161	1.24862	1.27583	0.60686	1.80421	0.906787	0.686878	0.0391539	1.03455	0.946884	0.687122	0.441073	0.641884	0.0128539	0.862247	0.752698	0.838018	0.32632	0.351861
	-0.0625995	0.9562	1.15804	1.21408	0.544809	1.81786	0.921679	0.625328	0.0239029	1.06637	0.984751	0.767452	0.411255	0.720137	0.0254881	0.925475	0.837943	0.93335	0.314507	0.365036
	-0.0628616	0.899397	1.18804	1.02295	0.565364	1.91221	0.942101	0.788738	0.0345378	0.954157	0.923171	0.873192	0.491191	0.740351	0.013308	0.90941	0.687731	0.823451	0.357503	0.319375
	-0.0646049	0.864128	1.07117	1.01614	0.518407	1.63619	0.939729	0.799533	0.0571912	1.01795	0.720486	0.640426	0.568058	0.616233	-0.0105378	0.796894	0.823365	0.875372	0.368847	0.370147
	-0.0664335	0.901183	1.26424	1.22488	0.65361	1.86029	0.909378	0.733444	0.0250406	1.09657	0.908828	0.740356	0.497556	0.702993	0.0209447	0.850716	0.854629	0.883846	0.380766	0.385661
	-0.0664626	1.06463	1.28881	1.09382	0.58323	1.8173	0.922518	0.58285	0.0326185	1.04841	0.875923	0.777967	0.556765	0.829302	0.0225243	0.891233	0.835605	0.84614	0.320616	0.375312
	-0.0668872	1.0891	1.17794	1.17671	0.587046		0.970913	0.626941	0.0471945	1.03184	0.93003	0.608276	0.490514	0.681572	0.0279044	0.960436	0.711647	0.944402	0.379728	0.418486
	-0.0669704	1.0495	1.08866	1.30177	0.593108	1.84189	0.878833	0.672983	-0.0187791	0.831943	0.938747	0.762149	0.464775	0.73751	-0.0125118	0.797746	0.923256	0.844001	0.356032	0.367914
	-0.0681951	0.878474	1.13477	1.32577	0.622505	1.76212	0.969842	0.751407	0.0392506	1.00815	0.925722	0.590276	0.448656	0.726026	0.0131947	0.912108	0.743753	0.890005	0.302343	0.332856
	-0.0689291	0.930978	1.20959	1.21977	0.604963	1.85668	0.879468	0.722086	0.0299566	0.943596	0.968498	0.564654	0.472437	0.823709	0.0121136	0.908277	0.807617	1.03039	0.30345	0.381756
	-0.070535	1.01183	1.18301	1.03734	0.613423	2.02974	0.995019	0.674969	0.0349257	1.03787	0.883956	0.674809	0.397203	0.80109	0.0441571	0.848733	0.674809	0.911022	0.378541	0.387965
	-0.0736867	0.900997	1.10758	1.30824	0.625062	2.06235	0.928766	0.714194	0.0520399	1.13555	1.01512	0.711307	0.554923	0.789864	0.00507936	0.872729	0.896594	1.00811	0.295228	0.43691
	-0.0759527	0.990149	1.22939	1.33358	0.562976	1.82335	0.932139	0.665698	-0.00111074	0.989556	0.983247	0.592791	0.46732	0.745609	0.0128205	0.937961	0.788061	0.863365	0.264707	0.402987
	-0.076334	1.0473	1.01817	1.20367	0.602557	1.79081	0.944798	0.585601	0.00533003	1.05094	0.975728	0.652195	0.42263	0.811522	0.00574955	0.777136	0.915299	0.851061	0.316753	0.373935
	-0.0767793	0.867649	1.24496	1.24075	0.646564	2.07823	0.957518	0.708272	0.040005	1.00309	1.01837	0.697423	0.458211	0.705681	0.00326012	0.864933	0.724404	0.909542	0.325723	0.397738
	-0.0775365	0.90688	1.15576	1.21427	0.634282	1.89055	0.947623	0.714413	0.0349744	1.06162	0.931842	0.718711	0.544478	0.724795	0.0149442	0.827466	0.759388	0.999834	0.32592	0.40666
	-0.0794015	1.03027	1.02705	1.28178	0.629736	1.86668	0.902891	0.703759	0.0461772	1.07922	0.85437	0.690279	0.512628	0.788986	0.00956352	0.947016	0.648733	0.93285	0.357096	0.297739
	-0.0797744	0.907321	1.25546	1.24078	0.65755	1.79876	0.936126	0.715658	0.031486	0.987939	0.955697	0.750751	0.456348	0.714232	0.00865485	0.912513	0.909167	0.866789	0.393844	0.390081
	-0.0801685	0.893107	1.04125	1.45367	0.552259	2.08641	1.01066	0.679648	0.0219366	1.07968	0.848141	0.758746	0.40954	0.708816	0.00762994	0.744023	0.879559	0.860324	0.345685	0.386169
	-0.0803291	1.04838	1.20242	1.2162	0.555415	1.96694	0.91133	0.708129	0.0360823	0.975465	0.940313	0.651926	0.490415	0.635794	0.0071094	0.906817	0.781697	0.9157	0.343927	0.221659
	-0.0804887	1.00508	1.18812	1.27674	0.486856	1.98682	0.954086	0.744275	0.0486016	1.0922	0.947382	0.575483	0.426047	0.748393	-0.0079847	0.860607	0.931968	0.859847	0.362808	0.445307
	-0.0808463	0.913648	1.25499	1.20083	0.606462	2.01019	1.01111	0.73134	0.0185122	1.04836	0.996156	0.685282	0.507118	0.764124	0.0040119	0.9511	0.693494	0.843708	0.360591	0.354474
	-0.0818754	0.923813	1.26843	1.14228	0.615314	2.00113	0.891499	0.687426	0.0309881	1.04952	0.969249	0.768206	0.549823	0.863419	0.00355909	0.890998	0.890541	1.00453	0.380652	0.386183
	-0.0828064	1.01629	1.16356	1.00563	0.661335	1.83859	0.910836	0.769813	0.0204779	0.880583	0.950608	0.757658	0.533285	0.757153	0.0130455	0.856827	0.901966	0.896825	0.334564	0.397026
	-0.0834256	0.908954	1.27226	1.09144	0.597294	1.96196	0.957871	0.709202	0.0524098	1.02035	0.979509	0.617264	0.474902	0.80718	0.00729426	0.86692	0.878548	0.973277	0.307128	0.373022
	-0.0843015	1.01324	1.20497	0.979469	0.646124	1.82701	0.959677	0.678464	0.0323029	0.767203	1.06977	0.667989	0.495122	0.814459	0.0105057	0.818172	0.746032	0.953413	0.135258	0.379512
	-0.0846458	0.904802	1.09556	1.25892	0.675886	1.85628	0.934752	0.671268	0.0267532	0.756831	1.00192	0.735946	0.461758	0.800222	0.0157011	1.03334	0.832817	0.790852	0.386529	0.374622
	-0.0850695	0.909885	1.20257	1.00818	0.543914	1.77145	0.945774	0.661671	0.018156	1.04427	0.935318	0.809878	0.521019	0.676021	0.00550477	0.958363	0.869342	0.886313	0.357147	0.369305
	-0.0853537	1.02253	1.26624	1.08897	0.627183	1.98478	1.02042	0.740641	0.0344101	0.895634	0.905104	0.805697	0.445951	0.834058	-0.0057933	0.920478	0.920322	0.811377	0.330589	0.381872
	-0.0859502	1.02101	1.28245	1.28697	0.755434	1.82946	0.972737	0.568895	0.0342184	1.13177	0.93438	0.755446	0.548944	0.805058	0.00902167	0.736162	0.821302	0.980012	0.321712	0.400798
	-0.0860768	1.01942	1.11693	0.991617	0.725598	1.9266	0.988164	0.67228	0.0033162	0.939473	0.99043	0.90076	0.51866	0.679661	-0.024144	0.980204	0.770222	0.863153	0.314793	0.411817
	-0.0863542	0.914613	1.05841	1.18184	0.519994	2.02039	0.886383	0.691637	0.0280255	0.847489	1.09198	0.641485	0.446706	0.696789	0.0028914	0.798636	0.832048	0.908755	0.376371	0.401111
	-0.0863931	1.02641	1.16492	1.24505	0.659911	1.9493	0.976467	0.65247	0.0142697	0.958984	0.939744	0.766617	0.453847	0.782521	-0.003007	0.82932	0.84051	0.829703	0.324651	0.45906
	-0.0883374	0.889498	1.14158	0.993383	0.583389	2.00221	0.956429	0.577568	0.0112341	1.07185	0.919821	0.649573	0.539322	0.78503	0.00483881	0.915439	0.853743	0.834459	0.34086	0.433379
	-0.0884985	0.928948	1.23584	1.30339	0.575543	1.98163	0.962781	0.713072	0.0156837	0.977462	0.905851	0.579698	0.543029	0.796134	0.0145271	0.824852	0.755284	0.849643	0.39067	0.365682
	-0.0889084	1.04881	1.27645	1.01604	0.577369	1.91869	0.891522	0.694095	0.0475529	1.00076	1.02838	0.722257	0.455128	0.719733	0.00982357	0.992015	0.745526	0.940255	0.34507	0.382894
	-0.0894951	1.01136	1.22191	1.00413	0.590768	1.92652	1.02276	0.744529	0.0464608	1.07831	0.961682	0.795206	0.471874	0.372666	0.00586465	0.866594	0.865014	0.995258	0.314559	0.344897
	-0.0898172	0.876874	1.25495	1.38877	0.663251	1.91261	0.945929	0.751145	0.0327512	1.02338	0.975025	0.657083	0.515334	0.74926	-0.0008183	0.936077	0.793982	0.851193	0.309911	0.365336
	-0.0899158	0.879173	1.83081	1.05491	0.546674	1.96741	0.995216	0.756585	0.0314674	1.12886	0.965412	0.604056	0.535417	0.779502	0.00322644	0.787765	0.706758	0.993411	0.347582	0.399638
	-0.0909291	0.916331	1.22463	1.07149	0.573739	1.91356	0.971593	0.732987	0.00843934	0.93139	0.934243	0.704191	0.438985	0.765284	-0.0016732	0.987135	0.73004	1.06219	0.37486	0.35925
	-0.091801	1.04982	1.12968	1.26992	0.840531	1.92962	0.957096	0.753469	0.011748	1.03339	0.848189	0.699907	0.259607	0.798566	-0.010098	0.877639	0.420324	0.925214	0.365092	0.368972
	-0.0918158	1.21305	1.28951	2.03406	0.642563	1.94875	1.00263	0.705546	0.0324366	1.05574	0.975355	0.664782	0.431852	0.796951	-0.0177056	0.766604	0.766722	0.943102	0.354783	0.37736
	-0.0926547	1.02702	0.997201	1.40316	0.708171	2.01618	1.00996	0.687445	0.0326875	1.04446	0.992458	0.715547	0.436605	0.800132	0.0222337	0.968421	0.821056	0.943928	0.405767	0.439431
	-0.0934635	0.929014	1.11951	1.32891	0.671251	1.82906	0.983396	0.56575	0.0242217	1.07722	0.9502	0.857411	0.49595	0.724174	-0.001877	0.823187	0.843696	0.885027	0.384788	0.385922
	-0.0935069	0.890805	1.27636	1.10505	0.63113	1.96131	0.948675	0.678604	0.0447077	0.98509	0.994739	0.852089	0.368081	0.704853	0.00613808	0.799992	0.959315	0.968933	0.13123	0.360674
	-0.094932	1.02845	1.28771	1.27181	0.764328	1.88185	1.00055	0.771059	0.0207572	1.15508	0.874888	0.737976	0.471139	0.763403	0.00034168	0.798864	0.700008	1.06374	0.382204	0.345465
	-0.0950143	1.03125	0.765037	1.37768	0.695542	1.80916	1.01576	0.770486	0.0262179	1.0854	0.936347	0.710593	0.565239	0.713579	0.0155871	0.983093	0.731494	0.926537	0.329392	0.338124
	-0.0953463	0.909116	1.11418	1.37556	0.642032	1.76114	0.94869	0.745639	0.0273591	1.04241	0.875449	0.719804	0.50531	0.807833	0.00644732	0.925397	0.828703	0.856202	0.363691	0.342838
	-0.0967567	0.98294	1.13466	1.11261	0.66083	1.83772	0.910293	0.551029	0.0398737	0.974412	0.861877	0.869013	0.574236	0.782207	0.00172121	0.674783	0.731056	0.888348	0.299344	0.347633
	-0.0973872	0.941734	1.19341	1.04246	0.550104	1.90378	0.899314	0.688265	0.0266053	1.08768	0.98345	0.78272	0.590512	0.719398	-2.895e-05	0.919426	0.850877	0.93008	0.376805	0.40153
	-0.0977089	1.02025	1.27724	1.15302	0.60234	1.79318	1.01184	0.680568	0.0462867	0.990083	1.40771	0.808085	0.510828	0.749969	0.00603875	0.804887	0.855371	0.912963	0.429177	0.418536
	-0.0997172	0.915367	1.15842	1.28391	0.587553	1.77423	0.935152	0.71818	0.0357188	0.937954	0.943244	0.664745	0.455905	0.683001	-0.0019256	0.938684	0.754249	0.818511	0.385552	0.42595
	-0.100288	0.971858	1.28896	1.18729	0.645199	1.90922	0.96096	0.936845	0.030621	1.07879	0.859811	0.592011	0.601825	0.644561	-0.0055515	0.914067	0.80162	0.834933	0.327585	0.345988
	-0.100352	0.973254	1.14602	1.11738	0.747851	1.892	0.929639	0.600204	0.0227471	1.05748	1.07736	0.769645	0.41212	0.735115	0.00374922	0.962154	0.812414	1.097	0.358623	0.405862
	-0.101624	0.987762	1.27808	1.13081	0.701828	1.94884	0.907336	0.695778	0.0272553	1.00024	1.01369	0.832953	0.585611	0.718029	0.0149648	0.806234	0.635093	0.846549	0.398603	0.396596
	-0.102177	1.01068	1.00848	1.07266	0.463494	1.95779	0.892407	0.749915	0.0308462	1.0076	0.899323	0.748684	0.470576	0.810453	0.00516039	0.966242	0.724393	0.916888	0.282504	0.391006
	-0.102391	1.22191	1.08588	1.12679	0.678429	1.95528	0.966317	0.679803	0.0458426	0.903004	1.03321	0.792615	0.5138	0.779602	0.0133689	0.92555	0.784717	0.915038	0.369772	0.418835
	-0.103387	0.895017	2.00419	1.29511	0.649461	1.8152	0.998904	0.754826	0.0238972	0.990415	0.896783	0.636872	0.548763	0.771904	0.00812081	0.992703	0.794665	1.34598	0.338135	0.299955
	-0.108021	0.991344	1.14963	1.27642	0.665356	1.73208	0.999584	0.572546	0.0288318	1.07306	0.930162	0.63034	0.492655	0.665483	-0.0007646	1.09343	0.75265	0.887125	0.397667	0.397053
	-0.108081	0.91962	1.28602	1.34519	0.769442	1.92332	0.90077	0.769367	0.0431929	1.06049	1.02096	0.644823	0.692289	0.684646	0.0131579	0.829819	0.831634	0.964699	0.377922	0.448914
	-0.108488	1.02022	1.27142	1.34337	0.710122	1.87756	1.00838	0.753344	0.0406708	1.10685	0.567278	0.42909	0.530921	0.908579	0.0165942	0.877164	0.891677	0.868651	0.348139	0.381087
	-0.109224	0.87222	1.18546	0.864466	0.605709	1.80835	0.954293	0.729707	0.0335492	1.06355	0.950505	0.768114	0.487626	0.711231	-0.0048803	0.926415	0.862688	0.995312	0.351743	0.370342
	-0.109523	0.996769	1.06536	1.44131	0.49713	1.92562	0.940919	0.728751	0.0413136	1.07619	0.975366	0.763001	0.474029	0.697087	0.00376312	0.948957	0.904411	0.746799	0.352109	0.414768
	-0.109524	0.950576	1.26253	0.927425	0.578369	1.84024	0.956286	0.654805	0.034292	1.01433	0.91662	0.714887	0.390549	0.728606	-0.0053288	0.939839	0.777337	0.883432	0.329982	0.39376
	-0.109842	0.865812	1.15485	1.37607	0.588108	1.81577	0.904014	0.783832	0.0250009	0.99667	1.05031	0.847897	0.456978	0.932662	-0.0006315	0.951065	0.8527	0.89107	0.399107	0.421978
	-0.110275	1.00682	1.00003	1.17931	0.599026	1.86033	0.871346	0.742393	0.0322265	0.983997	0.819994	0.721114	0.493856	0.692855	0.0171696	0.983761	0.829035	0.772889	0.345855	0.391509
	-0.11028	0.988082	1.15609	1.33382	0.614718	1.94364	0.965681	0.711007	0.0238909	1.05699	0.927991	0.782606	0.541411	0.655905	0.00242958	0.902382	0.793957	0.858617	0.435573	0.378113
	-0.112741	0.903344	1.30088	1.42183	0.598208	1.9859	1.00072	0.61624	0.0323761	0.863787	0.982081	0.741472	0.524206	0.912217	0.0168199	0.927325	0.821236	0.980101	0.388924	0.414877
	-0.113522	0.867988	1.06843	1.27177	0.653074	1.84314	0.89669	0.759676	0.0349435	1.0256	1.04956	0.793299	0.51921	0.693628	-0.0047889	0.955847	0.834119	0.963438	0.363124	0.407067
	-0.114175	0.974242	1.04422	1.15553	0.662249	1.92578	1.02285	0.765298	0.0456208	1.07445	0.944559	0.53866	0.42012	0.792975	0.0275889	0.816228	0.940141	1.10281	0.419811	0.427946
	-0.115207	0.995399	1.24657	1.17308	0.693986	1.8423	0.871839	0.693267	0.0347174	1.02695	0.916073	0.842642	0.456671	0.910069	0.00522064	0.904979	0.696885	0.875936	0.333137	0.387945
	-0.116296	0.912032	1.17353	1.35453	0.778973	1.84756	0.88125	0.747539	0.0440576	1.02499	0.882995	0.679892	0.595214	0.735372	0.00808546	0.878647	0.770546	0.876567	0.370231	0.301436
	-0.117143	0.881235	1.41159	1.2222	0.56265	1.82093	0.872521	0.764968	0.0374315	0.976944	1.00949	0.748127	0.415945	0.879357	0.00697609	0.749443	0.867319	0.844888	0.373245	0.429236
	-0.117723	1.00951	1.17132	1.26559	0.638919	1.8693	0.94146	0.73191	0.0239353	1.05099	1.00998	0.749049	0.501962	0.830267	0.0148152	1.04227	0.806029	0.909732	0.409755	0.372821
	-0.117763	1.06396	1.27108	1.18246	0.708366	1.80319	0.899676	0.695278	0.0439796	0.794574	0.635902	0.731317	0.596173	0.916916	0.0114246	0.927142	0.822685	0.865099	0.340864	0.349535
	-0.118003	0.913931	1.25213	1.16476	0.696017	1.92368	0.987394	0.744573	0.0515266	1.02638	1.09594	0.624627	0.446198	0.771276	0.00913935	0.903355	0.900972	0.811432	0.375924	0.373339
	-0.1205	0.904231	1.31254	1.37516	0.670448	1.82867	0.922122	0.693507	0.0245201	0.921547	0.977679	0.908118	0.566411	0.747386	0.0118931	0.940083	0.8678	0.982824	0.33389	0.367762
	-0.121663	0.989299	1.15319	1.24333	0.618227	2.00779	0.991871	0.747654	0.0415466	0.903778	1.08285	0.713729	0.493688	0.9101	0.0130894	0.910382	0.8739	0.859196	0.371199	0.390608
	-0.122178	0.811805	1.07755	1.2572	0.672104	1.76418	1.02423	0.707095	0.0376857	0.988947	0.99075	0.861107	0.384825	0.766425	0.0140374	0.947689	0.818905	0.863676	0.385967	0.380247
	-0.123935	0.925019	1.04806	1.1686	0.697485	1.93071	0.931329	0.748029	0.0562374	0.979833	1.0681	0.640085	0.464713	0.837109	0.0196292	0.952751	0.810141	0.809261	0.327289	0.349181
	-0.125445	1.03937	1.16939	1.33496	0.581401	1.85164	0.939962	0.753108	0.0328776	0.948459	0.822004	0.766208	0.543396	0.823965	0.0185935	0.804821	0.743894	0.977823	0.366492	0.452547
	-0.12946	0.872127	1.28738	1.40388	0.6182	1.82105	0.92326	0.77575	0.0446623	0.875232	0.965565	0.803706	0.520774	0.690056	0.0119075	0.940658	0.90821	0.815978	0.398855	0.385441
	-0.129785	0.91963	1.16102	1.00741	0.576208	1.8893	0.977161	0.61041	0.0430574	0.466191	0.901335	0.774388	0.528749	0.778947	0.0149318	0.998177	0.795991	1.0029	0.296354	0.382128
	-0.130197	0.94644	1.26634	1.2635	0.712426	1.89682	0.980975	0.734495	0.0275017	0.977102	0.929399	0.75872	0.495159	0.866692	0.00997683	0.778872	0.806685	0.879603	0.36451	0.399704
	-0.130466	1.02369	1.10174	1.24707	0.791072	1.78195	0.982991	0.68059	0.0322041	1.08303	0.963504	0.87967	0.484567	1.03213	0.015631	0.882901	0.762744	0.899102	0.385724	0.367912
	-0.132627	1.01976	1.30492	1.20797	0.63722	1.84868	0.935766	0.582069	0.0305783	0.99731	0.854759	0.702766	0.537136	0.709345	0.00786015	0.895038	0.856583	0.988145	0.320814	0.359624
	-0.133665	0.866052	1.17267	1.30213	0.671809	1.73768	0.962625	0.425746	0.0357841	1.11577	0.895128	0.674731	0.496748	0.709121	0.00537706	0.830628	0.883976	0.953411	0.397322	0.390088
	-0.135935	0.989564	1.19555	1.38314	0.629752	1.78446	1.0252	0.765811		1.09849	0.949002	0.96728	0.495757	0.697651	0.0145584	1.01411	0.869531	0.821139	0.40765	0.398931
	-0.136211	1.05298	1.0667	1.21182	0.620441	1.81313	1.17137	0.722865		0.970492	1.10456	0.802068	0.597135	0.763108	0.0230866	0.834977	0.833382	0.833703	0.302136	0.468398
	-0.137819	0.955959	1.0356	1.2736	0.632811	1.91655	0.971734	0.571244		0.984204	1.04492	0.806067	0.53774	0.90588	0.00933318	0.744867	0.903231	0.782985	0.33245	0.477456
	-0.144925	0.938978	1.31823	1.32856	0.639839	1.93097	0.959399	0.670546		1.09595	1.03748	0.725071	0.391704	0.799781	-0.0016142	0.86226	0.813377	0.952743	0.340624	0.425116
	-0.147604	0.892861	1.26266	1.15213	0.656257	1.85633	0.993078	0.75229		0.898749	0.922091	0.64527	0.561828	0.744375	0.0108688	0.97926	0.81218	0.970775	0.330116	0.374997
	-0.151261	1.019	1.161	1.32389	0.605084	1.78971	0.910619	0.560548		1.09409	0.942239	0.918501	0.53712	0.788372	0.014163	0.985763	0.682571	0.62165	0.343958	0.393318
	-0.154932	0.944022	1.17369	1.08968	0.701616	1.83255	0.932032	0.582429		1.10719	0.754579	0.863125	0.55702	0.882898	0.00209296	0.969766	0.773548	0.947247	0.341135	0.412684
	-0.157457	0.92883	1.31546	1.12003	0.64272	1.87731	0.988458	0.659709		0.837027	0.936706	0.761864	0.483057	0.867023	0.0061064	0.932323	0.942637	0.83383	0.406951	0.395364
	-0.159697	0.878442	1.02051	1.10457	0.66395	1.78231	0.909621	0.74511		1.0226	1.11862	0.663406	0.491328	0.847064	-0.0158756	0.777653	0.738381	0.561608	0.392904	0.369042
		1.01782	1.16278	1.26034	0.619323	1.80278	1.00548	0.776827		0.962103	1.003	0.686893	0.483706	0.820097	0.0127751	0.895228	0.918621	0.879968	0.378579	0.376128
		0.939573	1.05554	1.14687	0.631546	1.91229	0.893095	0.793272		0.99768	0.866783	0.656352	0.547275	0.816379	0.0193966	0.96376	0.824585	0.88934	0.420187	0.372314
		0.886752	1.17142	1.20569	0.649058	1.78973	0.891942	0.73342		1.00572	0.912947	0.671067	0.495454	0.822441	0.00611464	0.929064	0.807509	0.844703	0.34249	0.360128
		0.966167	1.27259	1.1518	0.657917	1.82505	0.900332	0.770239		1.11333	0.982408	0.676193	0.534021	0.763197	-0.0015468	0.890574	0.760379	0.798915	0.3283	0.358664
		0.999808	1.04775	1.27073	0.653728	2.35869	0.926357	0.853163		1.04184	0.997526	0.723082	0.483247	0.74277	-0.0006149	1.00198	0.8126	0.949058	0.334878	0.390979
		0.850334	1.2001	1.2425	0.628556	1.87975	0.918135	0.721828		0.920858	0.849543	0.485773	0.518881	0.831907	0.00961004	0.911028	0.82165	0.897538	0.342331	0.331031
		1.08921	1.29297	1.26905	0.725928	1.76516	0.985802	0.625511		1.04255	0.925225	0.78642	0.426905	0.779918	0.00828756	0.970534	0.784851	0.891553	0.317084	0.450899
		0.942423	1.21921	1.30536	0.684946	1.7456	1.01185	0.703008		1.08007	1.06046	0.629789	0.552793	0.793744	0.00011207	0.829534	0.832881	0.81166	0.353929	0.386846
		0.946863	1.0767	1.28295	0.592625	1.73172	0.90257	0.751914		0.890217	0.973026	0.7434	0.393596	0.829378	-0.0102437	0.909973	0.772191	0.857249	0.38726	0.401044
		0.993432	1.22865	1.20707	0.738191	1.76468	0.99951	0.680368		1.08609	0.928939	0.734884	0.505343	0.856725	0.0208922	0.93702	0.853868	0.632018	0.344216	0.41771
		0.863439	1.19086	1.16518	0.620417	1.87928	0.892564	0.693252		1.05729	0.990284	0.658363	0.522238	0.83759	-0.006935	0.942772	0.791078	0.905798	0.395555	0.355901
		0.845429	1.298	1.31367	0.727719	1.66069	0.950474	0.775435		1.03575	0.942352	0.727583	0.569612	0.798804	0.0157337	0.92842	0.823558	0.848741	0.372538	0.344791
		0.941521	1.00875	1.36732	0.657993	1.78749	1.04218	0.755887		0.972384	0.942277	0.590361	0.560368	0.845086	0.0136348	0.986931	0.900367	0.89443	0.299844	0.366546
		0.943838	1.04076	1.14704	0.771808	1.88193	0.882484	0.751148		1.01301	0.905657	0.679082	0.50203	0.963052	0.00869697	0.982043	0.755976	0.913928	0.325545	0.347413
		1.00695	1.14573	1.34786	0.6639	1.77764	0.945561	0.787316		0.983462	1.08921	0.611357	0.500374	0.861107	0.00690797	0.928506	0.842271	0.743493	0.330568	0.352082
		0.771698	1.06621	1.24151	0.631774	1.78683	1.02673	0.599451		1.00631	0.851259	0.701235	0.591403	0.797349	0.00343361	0.852548	0.902206	0.918673	0.330089	0.472652
		1.00237	1.15432	1.3876	0.635195	1.75423	1.00794	0.769117		1.04659	0.942566	0.84561	0.585264	0.895196	0.00624925	0.972744	0.655941	0.876683	0.348614	0.362542
		0.852953	1.32504	1.33438	0.651583	1.68951	0.989937	0.734221		0.995849	1.06817	0.716905	0.449687	0.712988	0.0136145	0.986511	0.732872	0.87298	0.317313	0.360994
		0.957051	1.23266	1.25949	0.645674	2.50486	1.00023	0.694595		1.01442	0.980745	0.868205	0.569575	0.897014	0.0101259	0.99723	0.830689	0.856521	0.331861	0.405726
		1.03279	1.00789	1.10816	0.60223	1.89171	0.979476	0.665924		1.07662	0.719972	0.587665	0.514416	0.911873	0.0175267	0.914573	0.932594	0.8716	0.324963	0.378499
		0.995749	1.19993	1.09697	0.618596	1.95355	0.990133	0.601391		0.926024	0.900601	0.555492	0.508928	0.733842	-0.0001391	0.966342	0.815624	0.84537	0.364996	0.374397
		1.00819	1.20205	1.20048	0.654636	1.72086	0.983074	0.759713		0.99251	0.912411	0.823971	0.541081	0.970714	0.0130343	0.903062	0.916712	0.862105	0.357206	0.323592
		0.927212	1.10055	1.31409	0.583731	1.85107	0.936183	0.605113		0.990203	0.903707	0.833329	0.512362	0.876369	-0.0085062	0.956694	0.827622	0.884457	0.351037	0.399257
		1.0261	1.14609	1.28393	0.659415	1.89134	0.925337	0.572058		1.04645	0.953725	0.600687	0.543379	0.80913	0.0220237	0.850127	0.772874	0.896591	0.339969	0.346853
		0.85612	1.55315	1.25035	0.639043	1.85027	0.893917	0.609893		0.867636	0.965718	0.789254	0.41432	0.827095	0.0113663	0.977789	0.63824	0.881399	0.346703	0.4051
		0.881093	1.02712	1.18045	0.62354	1.89507	0.864198	0.7564		0.89579	0.892641	0.801643	0.522852	0.890823	0.00867616	0.845974	0.754888	0.916345	0.375031	0.409642
		0.843232	1.25411	1.13461	0.650827	1.83792	1.00186	0.625521		0.966041	0.906745	0.737308	0.459312	0.856775	0.0153741	0.823881	0.782409	0.822047	0.402067	0.32813
		0.841373	1.3218	1.28286	0.646771	1.8201	0.93387	0.573955		0.952565	0.938022	0.647495	0.469642	0.71867	0.00355569	0.921151	0.801928	0.998826	0.431924	0.404265
		0.829454	0.807936	1.27538	0.676228	1.77329	0.941711	0.603216		0.9683		0.718035	0.506908	0.726004	0.00200894	0.791734	0.864939	0.82682	0.372344	0.284934
			0.625854	1.23765	0.67279	1.84524	1.02995	0.610048		0.959264		0.846705	0.538564	0.824277	0.00164421	0.960872	0.742914	0.891826	0.389846	0.39785
		0.812114	1.03339	1.15773	0.59344	1.69494	0.899563	0.609205		0.988297		0.681832	0.59509	0.776098	0.0062898	0.871319	0.753515	0.944073	0.341342	0.326266
		0.858588	1.10704	1.30249	0.707697	1.695	0.916587	0.417327		1.13617		0.753995	0.520737	0.850815	0.015396	0.881108	0.846259	0.845796	0.359929	0.431523
		0.88772	1.07817	1.27936	0.665573	1.84438	0.933363	0.580025		1.04661		0.844469	0.563645	0.825989	0.0123008	0.943337	0.765621	0.8981	0.342849	0.391295
		0.851848	1.16937	1.16021	0.735258	1.86693	0.867946	0.587309		1.08142		0.755127	0.55632	0.7021	0.0065005	0.836119	0.838114	0.83472	0.385599	0.380807
		0.846489	1.16247	1.27692	0.59982	1.84736	0.98912	0.609037		1.02909		0.796524	0.442162	0.76471	0.014207	0.919878	0.651371	0.896486	0.306721	0.393868
		0.846449	1.52554	1.32954	0.785152	1.84049	0.962117	0.734816		1.14811		0.655467	0.413396	0.888776	0.0134978	0.970231	0.756974	0.932417	0.346825	0.400497
		0.793433	1.07972	1.447	0.641988	1.91023	0.980244	0.759239		1.07939		0.702994	0.407065	0.719697	-0.0101197	0.931702	0.856012	0.909386	0.351256	0.40233
		0.755081	1.23464	1.14952	0.611178	1.86262	0.96521	0.626272		0.933687		0.722269	0.444447	0.931947	0.0218847	0.797904	0.890581	0.851089	0.335177	0.323849
		0.806434	1.30654	1.33762	0.526885	1.81586	0.910673	0.628038		0.973172		0.640504	0.541166	0.809992	0.0155153	0.997179	0.616763	0.842466	0.241584	0.410947
		0.853175	1.21004	1.21649	0.66898	1.8172	0.88833	0.58868		1.04803		0.804974	0.422788	0.725516	-0.041905	0.946198	0.992117	0.677633	0.354679	0.369024
		0.8631	1.06207	1.21143	0.723858	1.81108	0.898536	0.604699		1.05766		0.889557	0.57169	0.757424	-0.0036766	0.975692	0.765676	0.900055	0.355617	0.442975
		0.861527	1.15823	1.23017	0.584833	1.77996	0.860952	0.76872		1.003		0.657763	0.465547	0.839293	0.0198724	1.03512	0.722196	0.942701	0.335248	0.333785
		1.4044	1.25403	1.27275	0.653694	1.88923	0.901134	0.592275		0.867143		0.68801	0.61366	0.928073	0.00464778	0.981798	0.824495	0.880897	0.365015	0.440353
		0.850663	1.33059	1.39562	0.649533	1.88579	1.01587	0.720181		0.898282		0.280477	0.440327	0.905634	0.0196048	1.07534	0.816999	0.868486	0.359989	0.386117
		0.877854	1.15497	1.30579	0.75286	1.81422	1.05759	0.702538		0.86481		0.729704	0.509953	0.712196	0.0179634	0.934159	0.845892	0.927092	0.342743	0.383124
		0.878908	1.39161	1.27071	0.620817	1.95466	0.890971	0.617578		0.989433		0.684403	0.577859	0.817372	-0.0077589	0.869767	0.892755	0.853195	0.334674	0.371852
		0.865462	1.05201	1.28322	0.593466	1.9273	1.02367	0.785769		1.14382		0.770428	0.561782	0.741989	-0.0042994	1.06231	0.78683	0.845621	0.401377	0.345419
		0.90387	0.914344	1.23102	0.693712	1.77639	0.885451	0.632265		1.01214		0.800366	0.549463	0.840205	0.0175958	1.00477	0.788809	0.938602	0.382545	0.364918
		0.75178	1.18544	1.24667	0.524948	1.88692	0.943628	0.614608		1.11886		0.781678	0.472773	0.859361	0.00646162	0.968063	0.762813	0.836432	0.32466	0.427153
		0.897937	1.13036	1.20871	0.699866	1.81091	1.03422	0.761557		0.868634		0.683706	0.529633	0.916716	0.0144024	0.835964	0.885092	0.910878	0.347596	0.393739
		0.968373	1.28951	1.21107	0.626697	1.8349	0.969315	0.6261		1.02537		0.712813	0.523486	0.834756	0.0103611	0.889966	0.794478	1.03368	0.370514	0.367337
		0.871888	1.00226	1.16813	0.637773	1.76315	0.919993	0.603341		1.05674		0.75344	0.496251	0.827175	-0.0091807	0.973079	0.880868	0.823153	0.349785	0.384755
		0.854186	1.34405	1.26961	0.692431	1.79915	0.960183	0.626333		1.00961		0.610278	0.476537	0.795042	0.00443978	0.87179	0.715403	0.876764	0.387444	0.412789
		0.861151	1.33779	1.31902	0.749809	1.83202	0.980986	0.717005		0.678685		0.670192	0.52799	0.836113	0.00605108	0.963349	0.929342	0.78753	0.363851	0.404381
		0.971599	1.29463	1.27049	0.670114	1.8673	0.916259	0.631317		0.906064		0.870085	0.567311	0.743218	0.013555	0.817947	0.847579	0.908126	0.268376	0.373275
		0.909331	1.07414	1.17369	0.727279	1.8532	0.976479	0.67319		0.752128		0.698199	0.434857	0.880661	0.00214798	0.939229	0.868107	0.902535	0.358705	0.373839
		0.969029	1.25767	1.16477	0.641069	1.78085	0.930793	0.765495		1.04084		0.696437	0.506417	0.601798	0.0169744	0.715736	0.736359	0.858098	0.400548	0.340683
		0.949603	1.13945	1.12425	0.699599	1.89244	0.938705	0.617197		1.02657		0.59537	0.49966	0.879895	0.0114129	0.992983	0.884291	0.759586	0.324914	0.368545
		0.935654	1.31754	1.41199	0.65613	1.75571	0.90409	0.616955		1.07431		0.714426	0.530484	0.823949	0.0147438	0.921639	0.685376	0.969962	0.364393	0.422835
		0.947845	1.18922	1.40706	0.649014	1.93867	0.871507	0.615381		1.58952		0.647992	0.519943	0.842862	0.0167323	1.00587	0.871372	0.983597	0.346462	0.401742
		0.934109	0.778973	1.81412	0.696862	1.89938	0.939697	0.661658		1.14359		0.644006	0.518432	0.873914	0.00138643	1.0015	0.676326	0.923877	0.37238	0.391118
		0.945785		1.36321	0.709566	1.81894	1.03985	0.668451		1.01532		0.616704	0.473165	0.831947	0.00081274	0.978137	0.879411	0.824889	0.350136	0.381771
		0.931042	1.19138	1.23626	0.698044	1.73928	0.832572	0.658614		0.925591		0.75991	0.48668	0.84714	0.00994158	0.93597	0.927878	1.16001	0.321302	0.387839
		0.941646	1.45631	1.34827	0.689534	1.79645	0.874419	0.627725		1.08773		0.764353	0.532016	0.838281	0.00268126	0.918608	0.806529	0.914634	0.372969	0.407382
		0.955999	1.14085	1.31727	0.759527	1.8173	0.917973	0.677379		0.933889		0.883721	0.514175	0.664182	-0.0432698	0.862033	0.822938	0.909187	0.339739	0.394705
		0.887782	1.20413	1.2801	0.514957	1.741	1.00542	0.59944		0.976695		0.895581	0.519727	0.642113	0.0189913	0.791848	0.850416	0.865502	0.415744	0.426165
		0.90094	1.18908	1.22689	0.677034	1.79017	0.919547	0.607606		0.943115		0.675358	0.419582	0.903821	0.0217866	1.06048	0.852007	0.928135	0.368336	0.444645
		0.875945	1.18559	1.24983	0.674887	1.78222	0.927917	0.629717		1.00021		0.811515	0.486343	0.85091	0.00641751	0.89409	0.747496	0.921547	0.354976	0.391037
		0.903704	1.12623	1.30464	0.655981	1.8	0.902765	0.762262		1.17981		0.620969	0.396534	0.669596	0.00986495	0.90626	0.813687	0.914386	0.347363	0.389046
		0.9616	1.1421	1.228	0.320342	1.87256	0.895843	0.666963		1.00387		0.63791	0.434069	0.860463	0.00633715	0.89985	0.698297	0.984606	0.351764	0.38318
		0.971996	1.56487	1.30843	0.750301	1.90054	0.91362	0.733444		0.942126		0.710918	0.425872	0.834302	-0.0133928	0.971013	0.72228	0.814095	0.367115	0.365502
		0.887136	1.15872	1.23157	0.702623	1.73728	1.05734	0.727978		0.967661		0.675661	0.510954	0.770364	0.0091965	0.909725	0.876931	0.848796	0.350998	0.38361
		0.970777	1.12662	1.44005	0.599699	1.77958	0.926177	0.659871		0.944413		0.755638	0.458912	0.814895	0.00753428	0.790483	0.87224	0.890521	0.411622	0.38522
		0.911191	1.15746	1.55885	0.704777	1.73464	0.941079	0.64922		0.99634		0.792171	0.545496	0.825749	-0.0047803	0.953244	0.885053	0.765616	0.398506	0.384892
		0.936302	1.11113	1.10552	0.671047	1.80244	1.03246	0.682077		1.0681		0.708232	0.525504	0.782673	0.00411354	0.967933	0.909953	0.916377	0.399728	0.414902
		0.986585	1.13487	1.20876	0.647085	1.95811	0.90688	0.605561		0.968483		0.721164	0.426394	0.82122	0.00933171	1.02711	0.864311	0.88984	0.321172	0.405574
		0.954205	1.12394	1.2076	0.682253	1.88814	0.952145	0.621139		0.957784		0.737943	0.430157	0.78106	0.00289056	0.930064	0.772305	0.932419	0.329877	0.386989
		0.949359	1.09305	1.26288	0.532484	1.98956	1.03726	0.46219		0.961596		0.741111	0.496772	0.812897	-0.0046255	0.873118	0.853445	1.03752	0.400666	0.402064
		0.904497	1.16918	1.16122	0.735929	1.76586	0.891391	0.659401		0.945573		0.803753	0.564844	0.694235	0.012788	0.906627	0.853108	0.821043	0.30161	0.377861
		0.892677	1.07902	1.27944	0.67982	1.85517	0.961483	0.682092		1.14625		0.584664	0.59799	0.817129	0.00104878	1.01714	0.730453	0.650547	0.360647	0.39811
		0.962751	1.16209	1.26737	0.681033	1.7138	0.961229	0.761854		0.928986		0.6947	0.497091	0.827488	-0.0002231	0.816908	0.797726	0.855835	0.325274	0.380849
		0.895974	1.10692	1.17665	0.724797	1.83071	0.890829	1.00527		0.773934		0.663137	0.345237	0.823477	0.00952994	0.927645	0.766823	0.918655	0.379114	0.396686
		0.934607	1.14189	1.26175	0.541216	1.8896	0.950627	0.59289		0.879751		0.679688	0.494937	0.870819	-0.0464405	1.03266	0.779657	0.85154	0.368526	0.37361
		0.921169	1.11964	1.181	0.701357	1.73619	0.913836	0.744791		1.0125		0.672953	0.49733	0.748371	0.012792	0.843979	0.846418	0.827957	0.335497	0.397154
		0.869354	1.13239	1.18039	0.764131	1.87615	0.944189	0.779507		0.984562		0.884873	0.432738	0.612988	0.00832151	0.978536	0.906254	0.937058	0.390972	0.417108
		0.924852	1.15229	1.4271	0.64355	1.75899	0.892076	0.666339		0.937266		0.75925	0.418769	0.73098	0.0140223	0.96597	0.843023	0.913386	0.352913	0.414639
		0.945856	1.12343	1.27075	0.552501	2.0028	0.956886	0.726226		0.952986		0.760097	0.534366	0.820536	0.00769723	0.986205	0.78181	0.886983	0.332676	0.435498
		0.961302	1.13798	1.16748	0.618732	1.70524	0.951378	0.593474		1.0007		0.610021	0.470499	0.762163	-0.0189717	0.997604	0.82455	0.826526	0.352624	0.353144
		0.91563	1.17341	1.30013	0.706968	1.93092	0.881852	0.781196		1.08249		0.838914	0.527311	0.78574	0.0194395	1.00572	0.924721	1.01534	0.379543	0.334249
		0.908454	1.14369	1.32798	0.731093	1.90735	0.945016	0.637713		0.990575		0.905641	0.402807	0.848554	0.00107869	0.795075	0.859339	0.914934	0.359915	0.373893
		0.95694	1.08082	1.26428	0.634058	1.79755	0.913087	0.763587		1.01671		0.7306	0.557907	0.849348	-0.0476706	0.877917	0.953371	0.893869	0.29078	0.354758
		0.953948	1.13051	1.18202	0.658533	1.77384	0.884353	0.615993		1.12885		0.684269	0.497394	0.843137	-0.0045832	1.0364	0.806019	0.856276	0.351923	0.349097
		0.968937	1.17154	1.18321	0.719573	1.90834	0.754188	0.660118		0.97476		0.762754	0.405734	0.884082	0.00711064	0.781293	0.80191	0.881583		0.336985
		0.968528	1.11552	1.27383	0.514787	1.74188	0.916111	0.773224		0.957168		0.795205	0.485761	0.676755	0.0214554	0.882268	0.905624	1.04627	0.207016	0.374832
		1.13002	1.11693	1.32875	0.637906	1.87222	0.874826	0.710061		1.00907		0.937326	0.506282	0.864347	-0.0032518	0.952964	0.820869	1.03239	0.189014	0.384356
		0.891579	1.09476	1.32872	0.613649	1.86253	0.925279	0.61328		1.00546		0.761791	0.599951	0.806259	-0.0047633	0.902873	0.848886	0.771695	0.288806	0.390565
		0.893403	1.10293	1.33746	0.439704	1.76291	1.03256	0.63239		1.01143		0.782959	0.544011	0.802799	-0.0094595	1.04597	0.811224	0.806897	0.241953	0.309475
		0.95892	1.08917	1.24912	0.655076	1.88182	0.948948	0.666045		0.924831		0.634377	0.485008	0.610734	0.00973194	0.84973	0.803414	0.886854	0.309318	0.330631
		0.93016	1.09086	1.34279	0.713155	1.95782	0.914664	0.593069		1.02573		0.811276	0.432646	0.724973	0.00997666	0.943744	0.88443	0.930901	0.241697	0.370245
		0.972951	1.11625	1.17512	0.693586	1.79323	0.939323	0.647174		1.03448		0.73255	0.525239	0.84701	0.00789243	0.883195	0.862601	1.13258	0.276833	0.413534
		0.950945	1.11267	1.21714	0.367226	1.68917	0.918756	0.744807		1.08784		0.785446	0.523929	0.884988	0.00129513	0.982127	0.779151	0.866216	0.295181	0.399885
		0.916838	1.15462	1.43164	0.565163	2.06237	0.900077	0.584206		0.52135		0.666608	0.512116	0.868381	-0.039874	0.940176	0.789132	0.88281	0.271826	0.35496
		0.908203	1.14371	1.30503	0.699906	1.89845	0.915195	0.639447		0.950092		0.697781	0.56851	0.81168	-0.0044612	0.952804	0.823075	0.939531	0.200179	0.390956
		0.939823	1.09154	1.36156	0.609559	1.79838	0.94545	0.604216		0.957527		0.645724	0.483625	0.941486	0.0182095	0.867415	0.739809	0.823826	0.269715	0.46485
		0.941127	1.1394	1.3419	0.519037	2.07667	0.981668	0.666756		0.98078		0.361633	0.543128	0.691463	0.00185692	1.0432	0.873163	0.89965	0.192574	0.353602
		0.944533	1.1271	1.09821	0.638628	1.75562	0.882555	0.683804		0.945129		0.693801	0.408055	0.801877	0.00200363	0.938166	0.783872	0.950214	0.353127	0.335409
		1.02147	1.11869	1.27897	0.654152	1.68099	0.908763	0.639346		1.24343		0.779002	0.511667	0.857692	0.0103993	0.980883	0.855839	0.786987	0.37237	0.330353
		0.988474	1.14939	1.44386	0.696981	1.72686	0.938402	0.641007		0.970937		0.688931	0.556123	0.726485	0.0155213	1.04211	0.799944	0.834486	0.282933	0.382782
		0.943832	1.12227	1.34042	0.654767	1.88001	0.90483	0.671728		1.01424		0.69078	0.523317	0.79488	0.0204045	0.830097	0.813109	0.950589	0.234778	0.365564
		1.01335	1.12637	1.17484	0.667966	1.94198	0.936371	0.771824		0.915943		0.752333	0.513091	0.790985	0.00299753	0.956709	0.845107	0.835375	0.259549	0.415447
		0.994468	1.13256	1.313	0.660558	1.84075	0.820271	0.710412		0.870756		0.803907	0.458242	0.65644	0.0108353	0.97205	0.8316	0.776723	0.288863	0.358804
		0.91001	1.12862	1.22676	0.599689	1.88055	0.958226	0.666398		0.948969		0.699854	0.285625	0.780217	-0.0330547	1.3035	0.794447	1.06882	0.287167	0.474401
		0.873442	1.10238	1.33985	0.594124	2.0176	0.920311	0.670207		1.08504		0.722799	0.514216	0.701195	0.00706052	0.982544	0.805512	0.920819	0.34994	0.421498
		1.01676	1.13462	1.44666	0.611738	1.93374	0.950905	0.641039		1.21675		0.860005	0.497889	0.848651	0.0165036	1.00457	0.720751	0.864967	0.278021	0.370665
		0.929425	1.13837	1.27983	0.700301	1.91263	0.928271	0.722743		0.993505		0.874093	0.508456	0.831828	0.012869	1.03492	0.825753	0.813748	0.197489	0.387377
		0.907156	1.11084	1.44343	0.56568	1.83968	1.01076	0.745763		0.949439		0.6967	0.431844	0.764665	-0.0115915	1.02659	0.783852	1.00547	0.280152	0.363748
		0.921714	1.10633	1.15876	0.598208	2.00237	0.862213	0.633348		1.06327		0.846702	0.51482	0.767508	0.00848893	0.929012	0.882913	0.905156	0.21133	0.358142
		1.00049	1.10385	1.20263	0.680884	1.76283	0.972335	0.607206		1.03537		0.735303	0.557038	0.744229	0.0154297	1.00079	0.702648	0.856189	0.338605	0.354829
		0.941246	1.13242	1.3582	0.581229	1.98423	0.989554	0.644521		0.892759		0.652926	0.421873	0.834028	0.00088666	0.960363	0.796092	0.766174	0.338893	0.462687
		0.955656	1.06548	1.34864	0.707358	1.77139	0.945306	0.654025		0.727281		0.672377	0.484131	0.824476	0.0116575	0.823715	0.848449	0.81106	0.293361	0.407861
		0.975809	1.11053	1.25805	0.658478	1.95389	0.933748	0.664939		0.949593		0.696445	0.470616	0.83498	0.00502874	0.937239	0.895458	0.903211	0.299297	0.398082
		0.932925	1.08749	1.19504	0.492202	1.95449	0.946454	0.679486				0.831034	0.525824	1.02404	0.00850113	0.673474	0.837689	0.856554	0.285638	0.400152
		0.935378	1.13125	1.25073	0.574979	2.04211	0.95413	0.691602				0.789951	0.491776	0.808174	0.0122735	0.963931	0.904449		0.220549	0.435627
		0.948595	1.09507	1.27591	0.67183	1.83431	0.913106	0.745682				0.758733	0.549294	0.692852	0.00077446	1.03214	0.880014		0.326088	0.429168
		0.949084	1.07657	1.14157	0.724755	1.81251	1.02067	0.745631				0.611307	0.471843	0.813108	0.00934115	1.00752	0.604982		0.309785	0.414074
		0.948038	1.08361	1.38836	0.695887	1.82451	0.947386	0.699267				0.821718	0.322005	0.856387	0.00659703	1.01022	0.777368		0.358655	0.412767
		0.841076	1.07781	1.2493	0.621299	1.99375	0.936031	0.641674				0.692368	0.489909	0.730297	0.00117723	0.929409	0.857376		0.278877	0.4274
		0.899051	1.04014	1.28019	0.534847	1.88396	0.923087	0.741121				0.566562	0.509126	0.850707	0.0117455	0.90763	0.928238		0.355041	0.429845
		0.959977	1.07582	1.18824	0.603603	1.90247	0.881712	0.680364				0.696769	0.389987	0.755123	0.00670133	0.901432	0.737489		0.283053	0.413869
		0.90283	1.09167	1.13022	0.530236	1.73125	0.951	0.6736				0.769925	0.435516	0.826504	0.00526552	0.981836	0.837483		0.254209	0.38543
		0.911191	1.08514	1.37972	0.69867	1.82915	0.946055	0.652735				0.638263	0.526154	0.79182	0.00816105	0.910986	0.869965		0.365266	0.376152
		0.900693	1.09654	1.26063	0.691988	1.91359	0.952396	0.683382				0.785041	0.569577	0.744986	0.00781887	0.940812	0.768367		0.213784	0.355206
		0.996403	1.09642	1.45561	0.661777	1.95755	0.966611	0.645319				0.686146	0.405654	1.04452	0.00982211	1.05121	1.10549		0.237301	0.353282
		0.989532	1.1153	1.20683	0.629175	2.00377	1.04811	0.616596				0.582146	0.499979	0.876653	-0.0107279	0.846128	0.770265		0.211987	0.334596
		1.01849	1.04522	1.17257	0.419773	2.02508	0.921848	0.745905				0.772447	0.469063	0.792986	0.00849583	0.966642	0.895139		0.384939	0.351163
		0.951928	1.12159	1.20788	0.653785	1.92291	0.822699	0.673089				0.464047	0.442993	0.812837	0.0127812	0.993773	0.715612		0.319144	0.398674
		0.914761	1.10153	1.3727	0.610405	1.79051	0.955201	0.73931				0.786837	0.498783	0.823695	0.0110077	0.89466	0.812232		0.30767	0.389201
		0.974928	1.14986	1.30438	0.656956	1.85212	0.928688	0.755507				0.593012	0.487863	0.648977	-0.0222444	0.854264	0.771263		0.25732	0.445988
		0.861808	1.13315	1.43984	0.558552	1.94468	0.953583	0.608059				0.57739	0.535051	0.810573	0.0139972	1.01556	0.829824		0.225411	0.408763
		1.01188	1.02043	1.18567	0.62224	1.95715	0.934891	0.668729				0.539687	0.462703	0.771809	-0.0187012	0.841939	1.0248		0.371214	0.424723
		0.93282	1.07423	1.23892	0.609015	2.07002	0.817301	0.685516				0.728153	0.377114	0.84674	0.00251387	0.904259	0.81175		0.37424	0.423192
		0.956256	1.08898	1.28762	0.675593	1.80663	0.962339	0.691639				0.71772	0.508844	0.724543	0.00431677	1.00001	0.878101		0.330111	0.382958
		0.996829	1.11582	1.17397	0.661586	2.03938	0.934672	0.668214				0.670001	0.44039	0.933873	0.00753905	0.824764	1.08528		0.353212	0.402416
		0.980444	1.15409	1.25948	0.5774	2.33961	1.23634	0.419994				0.709845	0.534769	0.704584	0.00520223	0.920559	0.856481		0.245742	0.343826
		0.916243	1.06779	1.15939	0.636513	1.86626	1.04682	0.758471				0.806107	0.515053	0.789018	0.00995639	1.01087	0.97164		0.3301	0.378715
		0.967843	1.04081	1.28832	0.603394	1.8046	0.962953	0.833513				0.623415	0.497215	0.76606	0.00934792	0.811001	0.836031		0.257639	0.366718
		0.901508	1.12214	1.22766	0.655599	2.35544	0.969906	0.734746				0.550297	0.46129	0.64792	0.00502464	0.833443	0.803248		0.238325	0.395633
		0.928697	1.04701	1.45558	0.631888	1.88161	0.910214	0.706662				0.773575	0.528528	0.896167	0.0130656	0.979245	0.824003		0.199417	0.27181
		0.983561	1.10348	1.22917	0.670186	1.90613	0.974343	0.587232				0.779964	0.433492	0.524327	-0.0030527	0.990982	0.766725		0.288841	0.337797
		0.874879	2.01831	1.25776	0.596794	2.04088	1.49217	0.642574				0.685462	0.417424	0.852042	-0.0227416	0.934818	0.799812		0.348051	0.374984
		0.91111	1.15592	1.28949	0.731316	1.92244	0.917662	0.738737				0.724445	0.499655	0.859593	0.00323631	0.990874	0.876887		0.318979	0.405556
		0.950072	1.08091	1.2111	0.640277	1.93897	0.93473	0.721195				0.724566	0.540846	0.900063	0.00564491	1.03104	0.769807		0.354567	0.401294
		0.892303	1.15295	1.16461	0.658667	1.78275	0.955752	0.67573				0.687568	0.500894	0.657577	-0.0100854	0.903581	0.813328		0.375671	0.373347
		0.933645	1.17767	1.31293	0.660529	2.11303	1.03638	0.676979				0.61529	0.459377	0.789223	0.0102447	0.86976	0.849699		0.269765	0.391944
		0.941455	1.09835	1.13009	0.632827	1.88358	0.918639	0.66103				0.672255	0.51884	0.686729	-0.0055912	0.88108	0.67252		0.225528	0.41445
		0.941578	1.12984	1.45901	0.697728	1.98906	0.991618	0.98988				0.767499	0.476585	0.74195	0.0128391	0.903734	0.790696		0.335426	0.420508
		0.91918	1.09657	1.29616	0.618034	1.88491	0.91627	0.785158				0.687663	0.40072	0.862924	0.0103194	0.895655	0.826535		0.319612	0.409962
		0.952011	1.0317	1.34508	0.649946	1.98758	0.990343	0.717517				0.74156	0.534514	0.532313	-0.0290547	0.943487	0.929582		0.347781	0.385622
		0.944357	1.0843	1.15245	0.589151	1.87247	0.827802	0.658303				0.638669	0.355923	0.834151	0.009014	0.911591	0.792904		0.323718	0.374757
		0.938718	1.14213	1.46918	0.669881	1.7217	1.05785	0.599366				0.675783	0.471635	0.829173	-0.0053348	1.06407	0.966514		0.213562	0.416125
		0.93633	1.06483	1.27849	0.639102	1.96564	0.981675	0.682923				0.476099	0.466493	0.716678	-0.0001571	0.886484	0.791245		0.378333	0.354001
		0.924959	1.05992	1.30113	0.661349	1.83804	0.851448	0.660036				0.658751	0.444886	0.833149	0.00649633	0.990777	0.921949		0.328169	0.339557
		0.98515	1.07174	1.20438	0.542446	1.92577	0.925013	0.663762				0.757911	0.516007	0.957914	0.0122342	0.85595	0.804932		0.269935	0.433146
		0.905208	1.06911	1.25538	0.564917	2.12772	0.928631	0.710449				0.71363	0.429015	0.792333	0.0143815	1.02031	0.840444		0.305723	0.365679
		0.923982	1.16956	1.42947	0.606983	1.74775	1.02978	0.654898				0.815116	0.517538	0.711655	0.00147963	0.841652	0.794891		0.330906	0.383511
		0.944613	1.04366	1.32278	0.598942	1.8504	0.907023	0.705589				0.695435	0.354721	0.78837	0.00745849	1.04079	0.832962		0.331467	0.402745
		0.905835	1.10848	1.3754	0.644991	2.0244	0.926653	0.775362				0.627957	0.51338	0.765107	0.0007	0.887724	0.971862		0.339526	0.365699
		0.917048	1.0681	1.22566	0.583574	1.90271	0.792143	0.508832				0.524842	0.54358	0.789604	0.0105231	0.975973	0.805513		0.31897	0.382404
		0.927474	1.0805	1.27299	0.715349	1.80695	0.897067	0.707747				0.77673	0.478476	0.76047	-0.0045882	0.97775	0.848435		0.287875	0.330623
		0.91863	1.05562	1.47773	0.677765	1.82482	0.922624	0.678516				0.690419	0.555398	0.840418	0.0121518	0.894038	0.796942		0.345105	0.423387
		0.890206	1.04692	1.18208	0.642085	2.09698	0.946358	0.656246				0.62376	0.488553	0.795226	0.0157072	0.939121	0.702014		0.354349	0.433235
		1.00042	1.09576	1.12606	0.621034	2.15917	0.882258	0.66665				0.641176	0.428056	0.506103	0.0068928	0.986429	0.78607		0.334397	0.398592
		0.91339	1.08413	1.27138	0.640059	1.95575	0.917356	0.5614				0.71883	0.48523	0.964372	0.00641987	0.847043	0.770497		0.276813	0.389583
		0.974323	1.04194	1.1262	0.65443	1.8521	0.642179	0.749143				0.730195	0.444617	0.877892	0.0102324	0.928685	0.910153		0.379687	0.382263
		0.98225	1.00353	1.24706	0.681976	1.94754	1.01287	0.465161				0.599467	0.514218	0.693874	-0.007112	0.911785	0.956226		0.337902	0.394392
		0.924724	0.9908	1.45354	0.611961	1.99836	0.912859	0.678536				0.765029	0.540074	0.805352	0.00666916	1.02428	0.97454		0.271107	0.353189
		0.944612	1.06723	1.2072	0.592277	1.78133	0.934858	0.712038				0.747199	0.507284	0.823155	0.0038028	1.03615	0.815938		0.391203	0.40817
		0.875605	1.05524	1.14855	0.621862	2.08606	0.817128	0.719799				0.674088	0.449144	0.737803	0.0163212	0.930303	0.876573		0.42897	0.418434
		0.958547	1.06865	1.26819	0.593766	2.01101	0.967279	0.72438				0.643989	0.474874	0.788516	0.0147276	0.896438	0.818772		0.318793	0.366099
		0.961581	1.03928	1.25997	0.583718	2.0142	0.95265	0.735287				0.619944	0.459578	0.822927	0.00407256	0.965652	0.775893		0.285002	0.371689
		0.90652	1.12517	1.26233	0.662463	2.16597	0.969522	0.783615				0.734406	0.430504	0.829199	0.0132799	0.944479	0.843891		0.271845	0.368481
		0.933874	1.17148	1.1956	0.530212	1.94079	0.92057	0.673956				0.692176	0.448832	0.788563	0.0085057	0.969167	0.686535		0.22043	0.352928
		0.948717	1.06637	0.990895	0.597355	1.79247	1.29806	0.681364				0.655072	0.496301	0.851677	-0.009968	0.936468	0.911993		0.320286	0.353198
		0.92069	1.10803	1.18969	0.631091	1.91436	1.01442	0.943936					0.472626	0.756724	0.0049097	0.860309	0.85533		0.329174	0.350067
		0.972532	0.996093	1.45284	0.626696	1.92881	0.823845	0.566848					0.541404	0.603928	0.0107745	1.03747	0.784098		0.41056	0.355082
		0.876939	1.04567	1.37258	0.548783	1.92354	0.978877	0.662748						0.892378	-0.0037166	0.877497	1.05144		0.359237	0.394861
		0.871288	1.02458	1.21022	0.722305	1.78444	0.854593	0.705512						0.713518	0.00453948	0.936202	0.904574		0.224894	0.562937
		0.99933	1.13198	1.47894	0.668949	1.87742	0.944741	0.763783						0.9441	0.0014052	1.0153	0.823677		0.340867	0.436629
		0.739084	1.09459	1.30765	0.566292	2.08029	0.932302	0.807006						0.754927	0.017301	1.06961	0.868423		0.304516	0.381177
		0.956669	1.14028	1.23338	0.598301	1.88572	0.88833	0.723925						0.796044	0.0157403	0.851286	0.813218		0.312639	0.375211
		0.93803	1.172	1.22186	0.610199	1.94117	0.96503	0.738772						0.886543	0.0182223	0.944528	0.765905		0.244273	0.379133
		1.02026	1.05667	1.29147	0.47085	2.05423	0.887493	0.516626						0.721137	0.00551921	0.993389	1.00236		0.374302	0.410937
		0.894129	1.06154	1.19359	0.570515	1.94003	0.979483	0.798665						0.903488	0.00666859	0.961383	0.801552		0.318825	0.409605
		0.901764	1.06365	1.20514	0.564335	1.93795	0.924294	0.657474						0.82687	0.011469	0.85441	1.07089		0.273627	0.433973
		0.964987	1.09727	1.33646	0.622316	1.99108	0.852208	0.681769						0.739699	0.007589	0.945468	0.862006		0.376147	0.405248
		0.958527	1.25504	1.23926	0.563136	2.06857	0.965025	0.58034						0.963112	0.00673591	0.885263	0.815935		0.189724	0.388644
		0.917212	1.05925	1.43808	0.568368	1.76706	0.638266	0.691007						0.817129	0.00606415	0.858359	0.849398		0.248463	0.355881
		0.88336	1.15004	1.28899	0.680169	1.9701	1.03446	0.683634						0.79729	0.0095007	0.92009	0.752436		0.381467	0.425459
		0.938067	1.1949	1.38361	0.627191	1.81625	0.926456	0.74045						0.638663	0.00890343	0.96161	0.821209		0.337717	0.387731
		0.898161	1.06291	1.17917	0.606058	2.02484	0.868179	0.672855						0.84592	-0.0097846	0.924854	0.794384		0.327463	0.383248
		0.93223	1.06527	1.19367	0.633663	2.08943	0.818078	0.715361						0.950213	0.00896952	0.86845	0.904377		0.359619	0.352477
		0.93746	1.08748	1.15143	0.599989	1.94618	0.951834	0.727829						0.732646	0.00442461	0.958715	0.965852		0.361554	0.287449
		0.896908	1.10131	1.24294	0.612726	1.79857	0.811138	0.876521						0.811089	0.00751601	0.99035	0.873317		0.207629	0.439168
		0.957033	1.06833	1.2331	0.683278	2.05833	0.956722	0.766247						0.64653	0.0140292	0.973011	1.08032		0.28052	0.399509
		0.899254	1.09191	1.38514	0.385058	1.81716	0.900193	0.720881						0.76068	0.00802928	0.944979	0.764542		0.306651	0.349517
		0.916638	1.09363	1.21881	0.602672	1.98902	0.936259	0.642353						0.740924	0.00455282	0.975817	1.01367		0.327404	0.438356
		0.975964	1.11885	1.22968	0.636045	2.06755	0.935543	0.807325						0.786301	0.0127421	1.02474	0.827635		0.335561	0.372716
		0.931915	1.09198	1.26707	0.607704	2.07236	0.967611	0.694519						0.656934	0.0165475	0.979226	1.03486		0.0626049	0.418611
		0.922877	1.10373	1.16899	0.585432	1.91168	1.0171	0.579677							0.0137348	1.03843	0.830106		0.295721	0.467036
		0.910283	1.10192	1.1296	0.721935	2.12757	0.951343	0.733608							0.0118242	1.04371	0.819006		0.269812	0.353998
		0.861113	1.15574	1.27637	0.70288	1.85347	0.933179	0.692837							0.0100749	0.999799	0.774534		0.258755	0.226004
		0.859627	1.1143	1.35291	0.563282	1.94126	0.80789	0.647023							0.00854485	0.837189	0.891817		0.25808	0.387132
		0.917569	1.1107	1.27464	0.658645	1.82051	0.918043	0.736706							0.00763054	1.00509	0.873225		0.375981	0.35311
		0.958309	1.08184	1.30001	0.716049	2.03006	0.953064	0.57795							0	0.945288	0.908739		0.353434	0.45716
		0.974007	1.16789	1.23812	0.610598	2.02887	1.01261	0.799876							0	0.911429	0.974556		0.213839	0.381814
		0.973919	1.08	1.67607	0.56592	2.01069	0.96271	0.776585							0	1.0546	1.07672		0.311479	0.36439
		0.960271	1.11005	1.14582	0.62655	1.90705	1.05349	0.731935							0	0.882684	0.870309		0.368463	0.381245
		0.864374	1.11699	1.37357	0.737299	2.07374	0.879758	0.731473							0	0.997375	0.796194		0.370806	0.364008
		0.910088	1.11512	1.13696	0.643243	1.84495	0.980364	0.717543							0	1.03901	0.795052		0.305157	0.426183
		0.919264	1.08353	1.21968	0.601415	2.02822	0.923069	0.829737							0	0.850093	0.864121		0.298629	0.344172
		0.923555	1.06855	1.83783	0.717632	1.8743	0.923768	0.57784							0	0.968734	0.985466		0.276146	0.43073
		0.924481	1.05107	1.22924	0.646693	1.80513	0.955767	0.694143							0	0.962539	0.82817		0.256774	0.398581
		1.01848	1.12068	1.15697	0.621424	1.88834	0.816808	0.690497							0	0.906085			0.223794	0.434161
		0.920313	1.08719	1.23675	0.553312	2.01223	0.918888	0.560313							0	0.9048			0.336376	0.367824
		0.914742	1.09774	1.15085	0.531725	2.0121	0.864563	0.640637							0	0.845283			0.313595	0.397852
		0.933917	1.09453	1.16765	0.622789	1.77703	0.998447	0.740518							0	0.84803			0.274738	0.396896
		0.904604	1.0406	0.933213	0.679007	1.97157	0.925789	0.760727							0	1.06396			0.371214	0.275512
		0.999961	1.07657	1.15233	0.678183	1.80184	1.05404	0.706695							0	0.866142			0.380222	0.443674
		0.940659	1.10759	1.24977	0.596927	2.01295	0.964611	0.740707							0	1.01325			0.396848	0.422769
		0.950321	1.08657	1.37507	0.854524	2.00037	0.879714	0.623995							0	0.900616			0.331873	0.376467
		0.911212	1.07105	1.13767	0.645829	1.80501	0.969638	0.697073							0	0.885467			0.225182	0.388335
		0.97127	1.07559	1.19776	0.505009	2.05765	0.907	0.703602							0	0.853405			0.368587	0.366821
		0.975125	1.13009	1.21962	0.663023	1.68696	1.06426	0.670266							0	1.04639			0.335277	0.373757
		0.964121	1.14612	1.41987	0.675382	1.84553	0.927255	0.569719							0	0.936945			0.384952	0.418667
		0.983667	1.10802	1.14963	0.637732	1.77544	0.976535	0.749647							0	1.05525			0.19084	0.402675
		0.975709	1.15438	1.16241	0.575202	1.98285	0.869308	0.722886							0	0.958701			0.338826	0.437059
		0.960561	1.07538	1.20147	0.63375	1.93964	0.962693	0.695146							0	0.755556			0.335125	0.400739
		0.936988	1.08357	1.10715	0.627103	1.98041	0.828068	0.636311							0	0.895302			0.296922	0.411253
		0.958293	1.09794	1.22062	0.654892	2.05113	0.911049	0.794499							0	0.917465			0.334722	0.42308
		0.930003	1.06367	1.08051	0.569035	1.76546	0.964591	0.653238							0	0.912637			0.381923	0.40506
		0.93862	1.12138	1.41646	0.600465	2.02293	1.03369	0.759321							0	0.865848			0.21947	0.395903
		0.961887	1.05038	1.1577	0.661226	1.77115	0.944643	0.739416							0	1.05089			0.275772	0.387417
		0.990714	1.12678	1.07281	0.674756	2.01462	1.05607	0.652992							0	0.867832			0.313985	0.352067
		0.930135	1.06641	1.2199	0.64683	1.78468	0.924961	0.669015							0	0.969737			0.283033	0.400826
		0.961359	1.07089	1.08402	0.526915	1.94205	1.00742	0.603236							0	0.980504			0.296355	0.396081
		0.940823	1.02371	1.19006	0.638249	1.93834	0.953957	0.681632							0	1.01676			0.332721	0.419922
		0.981366	1.1339	1.22997	0.600558	1.77884	0.710501	0.666531							0	0.967884			0.315516	0.373414
		0.911376	1.0879	1.23046	0.619884	1.77901	0.800273	0.641887							0	0.909713			0.353517	0.437384
		0.920744	1.08218	1.15253	0.60948	1.6859	0.90192	0.776237							0	1.06556			0.342373	0.359905
		0.943178	1.0719	1.07754	0.627733	1.79958	0.880677	0.771659							0	0.923825			0.406228	0.37552
		0.93379	1.04869	1.60875	0.660133	1.91722	0.975031	0.7145							0	0.894779			0.312703	0.409421
		0.972872	1.10095	1.35637	0.648052	2.04573	0.958771	0.657681							0	0.990104			0.334757	0.391363
		0.990087	1.07512	1.15097	0.576543	1.85662	0.976322	0.682293							0	0.915788			0.344271	0.443407
		0.904605	1.15389	1.26122	0.566204	1.71539	1.00535	0.678406							0	1.04737			0.358557	0.375609
		0.893765	1.11869	1.43413	0.632867	1.93852	1.1956	0.676236							0	0.868615			0.34537	0.428722
		0.898256	1.16204	1.14608	0.658941	1.8719	1.04664								0	0.919962			0.220849	0.418283
		0.994202	1.10879	1.07892	0.618848	1.64338	1.00947								0	1.0065			0.338623	0.435681
		0.963977	1.04594	1.17602	0.605453	1.7532	1.07954								0	0.857376			0.238061	0.43859
		0.895038	1.08862	1.48211	0.474399	1.62271	0.912608								0	0.975802			0.289488	0.301108
		0.990392	1.11787	1.38094	0.596168		0.923796								0	0.870556			0.228872	0.370915
		0.958193	1.08851	1.73797	0.798583		1.04442								0	1.05413			0.298242	0.370923
		1.70543	1.1482	1.15826	0.56479		0.7947								0	1.04118			0.367597	0.36217
		0.966953	1.12419	1.28229	0.586677		0.98463								0	0.730027			0.241597	0.484007
		0.969825	1.08544	1.15372	0.513183		0.929015								0	1.02693			0.311392	0.375357
		0.986026	1.27208	1.05887	0.581254		0.919282								0	1.02289			0.310124	0.376524
		0.924883	1.13205	1.45768	0.623224		0.890725								0	0.974893			0.342955	0.433003
		0.977169	1.14475	1.07917	0.737259		0.872134								0	1.03632			0.28427	0.417488
		0.977169	1.05558	1.1552	0.635124		0.997976								0	0.911044			0.322481	0.358343
		0.936387	1.08568	1.69287	0.630713		1.01661								0	0.893361			0.431821	0.370049
		1.00826	1.09048	1.33161	0.69445		1.21305								0	0.892701			0.326956	0.310851
		0.958126	1.1334	1.09698	0.591006		1.07324								0	0.876864			0.354998	0.258047
		0.960033	1.13048	1.19458	0.489226		0.991444								0	0.941353			0.272337	0.369198
		0.949583	1.06843	1.25138	0.571718		0.897061								0	1.05983			0.328688	0.414285
		0.976616	1.08233	1.44491	0.664084		0.770487								0	1.15709			0.341337	0.388443
		1.00017	1.16778	1.40051	0.662876		1.05189								0	0.99476			0.301192	0.360785
		0.993355	1.07233	1.26667	0.557883		1.0262								0	0.821876			0.303073	0.394842
		0.965845	1.1753	1.15935	0.636996		0.77848								0	1.11919			0.296129	0.402434
		0.938076	1.17533	1.47321	0.494607		0.98768								0	1.06799			0.331831	0.440667
		1.01611	1.05757	1.11441	0.584715		0.912885								0	1.0955			0.325994	0.414985
		0.987498	1.11478	1.44876	0.551453		1.04917								0	1.0416			0.282619	0.35925
		0.933447	1.06924	1.54998	0.684209		0.91607								0	0.932946			0.166371	0.371235
		0.970744	1.03154	1.41006	0.640163		0.865201								0	0.941883			0.317786	0.42441
		0.870755	1.17194	1.25603	0.608591		1.02143								0	0.898263			0.336001	0.446356
		1.00464	1.13896	1.24427	0.684928		0.891028								0	0.862755			0.373834	0.329146
		0.930153	1.03759	1.15659	0.567051		0.976006								0	1.02998			0.306897	0.38143
		0.975328	1.12453	1.12141	0.621753		0.742464								0	0.996636			0.275971	0.2812
		0.971485	1.06028	1.20073			0.937558								0	0.946292			0.25029	0.371603
		0.879721	1.0585	1.31938	0.471406		0.919749								0	1.03918			0.287518	0.397797
		0.954353	1.17171	1.4339	0.609272		1.07946								0	1.1041			0.326673	0.38853
		0.927161	1.04998	1.1142	0.823345		0.69388								0	1.02196			0.319119	0.281532
		0.968158	1.15867	1.25703	0.493399		1.01874								0	0.888259			0.394293	0.436586
		0.909722	1.04727	1.24209	0.548321		0.942566								0	1.02569			0.19418	0.37328
		0.976593	1.19702		0.626478		0.892075								0	0.925295			0.411546	0.349694
		0.929852	1.11801		0.655575		0.777782								0	0.940294			0.149969	0.409699
		0.940138	1.10777		0.593286		1.00803								0	0.919154			0.327288	0.319074
		0.912217	1.12549		0.649233		1.02579								0	0.941291			0.370382	0.416214
		0.910941	1.15849		0.584977		1.03654								0	0.952307			0.31605	0.375183
		0.92265	1.03047		0.547979		0.937025								0	0.978408			0.298425	0.34602
		0.992664	1.05575		0.547636		1.00941								0	1.05629			0.315507	0.354347
		1.00089	1.18712		0.567676		0.983637								0	1.03646			0.357139	0.381592
		0.967495	1.16389		0.533731		0.876216								0	0.960718			0.320894	0.357182
		0.949028	1.19024		0.587682		0.856088								0	1.05586			0.364098	0.441734
		0.927217	1.10199		0.638005		0.91097								0	0.988795			0.388332	0.345291
		0.95549	1.10924		0.566303		1.0732								0	0.902002			0.242436	0.328713
		0.925533	1.0601		0.708386		1.03677								0	0.890588			0.373836	0.41967
		0.891241	1.0419		0.462564		0.910018								0	1.0983			0.350022	0.387928
		0.984934	1.09431		0.621194		0.972289								0	0.964081			0.329015	0.396072
		0.91168	1.15496		0.566941		0.987347								0	0.92494			0.17158	0.370762
		0.915104	1.15831		0.540133		1.08893								0	1.04386			0.269954	0.378907
		0.921836	1.10153		0.624692		0.993965								0	1.02137			0.228754	0.427761
		0.935521	1.08359		0.649528		1.01501								0	1.0392			0.309993	0.39537
		0.93961	1.06728		0.614308		0.795587								0	1.00055			0.342437	0.39318
		0.957372	1.06509		0.555957		1.04814								0	0.949789			0.246166	0.369208
		0.916808	1.13591		0.524586		0.840063								0	1.05019			0.338327	0.373212
		0.986827	1.15485		0.605451		0.979915								0	0.762028			0.328132	0.391329
		0.930299	1.14504		0.578477		0.792952								0	0.924152			0.261857	0.418793
		0.976857	1.06859		0.585609		0.962535								0	0.979552			0.322453	0.397755
		0.934056	1.09064		0.591576		1.01496								0	0.926461			0.306268	0.363221
		0.989115	1.12381		0.558647		0.884296								0	0.995789			0.321607	0.428956
		0.960573	1.10083		0.601251		0.917322								0	1.00283			0.286937	0.355479
		0.92269	1.09796		0.624445		0.934328								0	1.04042			0.349565	0.340509
		0.949381	1.0881		0.610387		0.898361								0	1.00878			0.298435	0.377782
		0.828379	1.06243		0.485542		0.991133								0	0.966375			0.421591	0.440194
		0.965573	1.03243		0.569368		1.04867								0	0.935121			0.40407	0.439906
		1.00865	1.13742		0.61969		1.04961								0	0.96852			0.338838	0.332868
		0.938894	1.09602		0.582782		0.85201								0	0.918296			0.332289	0.305709
		0.989035	1.11187		0.725658		0.838109								0	0.950293			0.286246	0.363855
		0.912741	1.13429		0.581043		1.0385								0	0.97623			0.411188	0.376421
		0.895744	1.09581		0.56287		0.788205								0	0.920894			0.249609	0.273143
		0.968293	1.09148		0.699529		0.830494								0	0.9355			0.322974	0.432817
		0.962028	1.18129		0.490792		0.95541								0	1.01635			0.219755	0.339475
		0.885992	1.07723		0.630667		1.0521								0	0.97063			0.281604	0.454493
		0.960299	1.23874		0.560129		0.924411								0	0.991558			0.274049	0.418821
		0.952072	1.0797		0.613902		1.01175								0	0.996898			0.309315	0.324915
		0.952072	1.16482		0.466624		0.944418								0	1.09875			0.306185	0.393686
		0.868221	1.10061		0.355523		0.970502								0	1.04799			0.29297	0.385356
		0.984045	1.0418		0.456065		0.904216								0	0.895895			0.312915	0.38088
		0.92547	1.10877		0.606531		0.988965								0	0.909811			0.289371	0.440289
		0.938892	1.05661		0.627243		0.919811								0	0.816467			0.261073	0.355055
		1.00229	1.09432		0.454752		0.961022								0	0.84454			0.342829	0.437388
		0.985407	1.1992		0.551546		0.864283								0	0.900359			0.349935	0.389024
		1.00978	1.08668		0.477067		1.03233								0	1.04673			0.303214	0.297482
		0.914228	1.11002		0.523309		0.964482								0	0.991942			0.335942	0.33665
		0.904773	1.05633		0.683		0.936176								0	0.882256			0.314202	0.382267
		0.90345	1.17422		0.514597		0.98647								0	1.08094			0.143758	0.270877
		1.00926	1.07021		0.531083		0.893322								0	0.944027			0.319054	0.392604
		0.924157	1.13088		0.619418		0.793696								0	0.911391			0.341587	0.442999
		0.930586	1.20161		0.569882		0.921675								0	0.906434			0.270379	0.378075
		0.907851	1.13626		0.47865		1.00401								0	1.04759			0.385837	0.437092
		0.933791	1.17215		0.537454		0.901328								0	0.849561			0.231831	0.37058
		1.02566	1.09616		0.53632		1.01594								0	1.08812			0.377292	0.394498
		0.937984	1.17693		0.588729		0.940494								0	0.82176			0.309078	0.339921
		0.953699	1.08415		0.602341		0.847882								0	1.00633			0.277418	0.358173
		0.95033	1.12512		0.454953		1.03769								0	1.00249			0.319929	0.392888
		0.956831	1.10364		0.579173		1.02903								0	0.894223			0.342338	0.378899
		0.962784	1.1278		0.613626		0.933627								0	0.945829			0.293481	0.366856
		0.939072	1.05588		0.519514		0.968122												0.283291	0.45851
		1.00043	1.15399		0.541685		0.980087												0.350836	0.34894
		1.06744	1.18707		0.42904		0.994639												0.397131	0.388031
		0.960178	1.08948		0.375778		0.966935												0.311023	0.344639
		0.941445	1.0759		0.509339														0.282279	0.449005
		1.0316	1.09313		0.634376														0.330101	0.359737
		0.96621	1.19072		0.567521														0.339201	0.412455
		0.966361	1.49247		0.537699														0.271115	0.408692
		0.96205	1.1661		0.507409														0.272512	0.376686
		0.99683	1.20776		0.498772														0.191993	0.341231
		1.02053	1.1065		0.53758														0.390191	0.430908
		0.92368	1.18383		0.644292														0.289468	0.373866
		0.971825	1.10319		0.618047														0.339353	0.377409
		1.00242	1.09473		0.537155														0.211242	0.421086
		0.928168	1.11347		0.569384														0.280168	0.409151
		0.960177	0.963748		0.531429														0.345688	0.368737
		0.969678	1.14524		0.566099														0.338562	0.448939
		0.923763	1.12438		0.489475														0.33475	0.369166
		0.989375	1.14737		0.450183														0.361839	0.357249
		0.903298	1.1115		0.607217														0.373553	0.399875
		0.930255	1.1544		0.467375														0.295553	0.440375
		1.02992	1.15314		0.531349														0.330082	0.410276
		0.944119	1.13606		0.652218														0.342283	0.357887
		1.00045	1.19677		0.622625														0.33846	0.378215
		1.06481	1.14113		0.520324														0.363766
		0.953264	1.09041		0.556202														0.328133
		0.938567	1.16635		0.706637														0.223
		1.03154	1.20548		0.526679														0.344885
		0.9832	1.12361		0.58955														0.34207
		0.957322	1.10105		0.541493														0.332738
		0.964531	1.10869		0.564233														0.326476
		0.930601	1.10926		0.48693														0.310511
		0.991469	1.1241		0.552856														0.336935
		0.977864	1.11769		0.603181														0.335346
		1.00099	1.19037		0.499756														0.332124
		1.03841	1.18448		0.573468														0.386697
		0.916115	1.15155		0.584884														0.354448
		0.988689	1.11524		0.508438														0.320846
		0.96261	1.08621		0.520845														0.334443
		1.01504	1.1581		0.530867														0.341355
		0.81448	1.10498		0.691323														0.371643
		0.938519	1.06492		0.616978														0.315454
		1.00564	1.11703		0.562635														0.335445
		0.940155	1.19942		0.469377														0.335365
		0.993864	1.15927		0.609396														0.373527
		0.953416	1.10986		0.50278														0.362112
		0.920243	1.11904		0.562787														0.342895
		0.962866	1.2378		0.547059														0.32626
		1.02698	1.09447		0.565507														0.335612
		1.05709	1.18051		0.562082														0.354855
		0.932199	1.22988		0.542505														0.384363
		1.02615	1.10554		0.475922														0.355644
		0.985328	1.12105		0.599247														0.34627
		1.0691	1.11744		0.621581														0.290362
		1.04463	1.12053		0.506416														0.347357
		1.0321	1.1284		0.51145														0.272639
		0.995634	1.24829		0.417466														0.325317
		0.932369	1.17333		0.561964														0.296767
		0.940603	1.13879		0.50708														0.347225
		1.02713	1.13144		0.470786														0.363564
		0.983905	1.13973		0.417746														0.346846
		1.04405	1.12021		0.622594														0.356706
		1.02596	1.13311		0.532051														0.399512
		0.932382	1.12709		0.609527														0.345904
		0.994145	1.16316		0.600687														0.385318
		1.00612	1.11541		0.47678														0.333151
		0.993996	1.14017		0.451254														0.284543
		0.985653	1.08191		0.638711														0.376749
		0.96847	1.21553		0.449221														0.171205
		1.03868	1.11661		0.514018														0.374539
		0.989459	1.09962		0.582438														0.346474
		1.03702	1.10653		0.494113														0.357398
		1.04266	1.1452		0.539793														0.376518
		0.979261	1.15602		0.533877														0.363944
		0.990226	1.07321		0.557139														0.514915
		0.966511	1.09026		0.548576														0.262883
		1.02882	1.11336		0.537343														0.393894
		1.01712	1.23869		0.556823														0.319619
		0.977253	1.12868		0.569853														0.32837
		1.06264	1.11797		0.639354														0.279906
		1.05798	1.53675		0.554172														0.324022
		1.05744	1.14246		0.509184														0.329674
		1.01204	1.11001		0.467581														0.308053
		1.06148	1.15078		0.44596														0.37352
		0.980834	1.17497		0.592623														0.322931
		0.938532	1.11127		0.6538														0.228204
		1.03894	1.15489		0.529342														0.287214
		0.977174	1.12252		0.560901														0.355166
		1.0542	1.09985		0.592702														0.314198
		0.989231	1.14974		0.575364														0.265673
		1.06856	1.11753		0.468151														0.211846
		0.966871	1.10627		0.635322														0.359316
		0.957087	1.12179		0.661501														0.230744
		1.28685	1.10503		0.572978														0.34522
		0.989711	1.18099		0.690194														0.347956
		1.0059	1.17492		0.444051														0.277257
		1.03302	1.08447		0.463564														0.36379
		1.01577	1.11399		0.621483														0.284757
		0.9933	1.11443		0.542893														0.221003
		1.05784	1.08406		0.542623														0.352384
		1.03995	1.2369		0.511588														0.288622
		1.01176	1.23551		0.447367														0.387575
		0.941068	1.15233		0.487661														0.325776
		0.978168	1.03477		0.643456														0.328169
		0.983661	1.06499		0.633405														0.342968
		1.22816	1.12711		0.76116														0.30612
		1.09776	1.18209		0.552304														0.335747
		0.980471	1.11575		0.592276														0.361835
		1.01781	1.07997		0.525191														0.326864
		1.02705	1.1082		0.467034														0.343428
		1.00008	1.11122		0.564634														0.31958
		0.944986	1.09575		0.445282														0.329266
		1.09477	1.03569		0.550423														0.321675
		0.951134	1.10278		0.482426														0.333834
		1.0053	1.21137		0.545731														0.32075
		1.0406	1.12958		0.594644														0.305721
		0.935811	1.32747		0.623717														0.316425
		1.06686	1.1231		0.511527														0.364528
		1.10211	1.11455		0.788689														0.352558
		1.03174	1.0139		0.532298														0.290982
		0.968908	1.10442		0.5703														0.311203
		1.06289	1.17978		0.544651														0.34533
		1.02782	1.07383		0.605614														0.505803
		1.00223	1.15461		0.550501														0.374836
		1.0303	1.13661		0.635322														0.348629
		0.943001	1.1522		0.633243														0.286644
		0.973429	1.19792		0.456044														0.395999
		1.04994	1.09671		0.653392														0.382572
		0.813628	1.14857		0.619995														0.302991
		1.06303	0.999275		0.570291														0.277066
		1.00132	1.06389		0.636894														0.408277
		0.932144	1.19664		0.592404														0.295259
		1.03615	1.23663		0.482997														0.342824
		0.992582	1.15539		0.644258
		1.0825	1.11094		0.455964
		1.05289	1.15929		0.638866
		1.09387	1.08696		0.509069
		0.981928	1.1531		0.475968
		0.999871	1.14132		0.536079
		0.978776	1.08134		0.569071
		1.09949	1.07461		0.564562
		1.01651	0.984782		0.558855
		1.09074	1.04662		1.02838
		0.995584	1.13523		0.588031
		1.07261	1.06322		0.549774
		1.02776	1.14495		0.668999
		1.00805	1.05396		0.523666
		1.07535	1.13785		0.661617
		1.23494	1.1306		0.510388
		1.11636	1.00361		0.574377
		1.04732			0.548947
		0.999631			0.536035
		1.03851			0.64897
		1.08946			0.496001
		0.95551			0.563675
		1.12805			0.644943
		0.997075			0.631704
		0.980492			0.616226
		0.950564			0.494489
		0.738324			0.569189
		1.03527			0.604189
		1.09064			0.615871
		0.997194			0.734222
		1.10148			0.443111
		1.04375			0.537265
		0.954701			0.595549
		1.19732			0.518458
		1.04338			0.653855
		1.05302			0.61963
		1.00612			0.560629
		1.01579			0.57578
		1.0896			0.618867
		1.06894			0.629492
		1.10956			0.49964
		1.08174			0.545371
		0.924114			0.560406
		1.04347			0.611231
		0.944134			0.600736
		1.06556			0.524397
		1.1478			0.499429
		0.842417			0.649291
		1.12342			0.823195
		0.907059			0.688851
		1.01505			0.711425
		1.00902			0.634424
		1.03617			0.528838
		0.895936			0.544598
		1.15678			0.588894
		1.12971			0.52794
		1.11257			0.572372
		0.945121			0.590257
		0.909999			0.608426
		0.821198			0.595144
		1.11823			0.529333
		0.939604			0.545764
		1.01011			0.712933
		1.05752			0.674429
		0.923748			0.590348
		0.901433			0.584629
		1.11251			0.657088
		1.13914			0.543141
		1.05488			0.598676
		1.10427			0.563692
		0.933662			0.606109
		0.910537			0.59472
		1.00239			0.558502
		0.963239			0.682511
					0.5366
					0.621286
					0.524559
					0.48455
					0.5839
					0.657936
					0.473717
					0.634795
					0.581943
					0.619563
					0.584473
					0.529141
					0.561713
					0.492122
					0.601242
					0.614431
					0.620782
					0.611604
					0.657785
					0.471541
					0.520929
					0.536847
					0.590957
					0.49384
					0.631792
					0.539831
					0.568082
					0.53644
					0.577071
					0.383306
					0.636658
					0.560102
					0.973127
					0.574141
					0.630441
					0.681589
					0.596323
					0.579188
					0.608629
					0.62801
					0.589557
					0.6818
					0.649527
					0.515832
					0.525369
					0.568788
					0.611046
					0.65019
					0.571791
					0.490555
					0.68101
					0.641325
					0.790256
					0.658489
					0.500453
					0.657786
					0.27966
					0.866606
					0.57362
					0.654159
					0.680482
					0.75977
					0.706437
					0.812465
					0.750737
					0.727068
					0.728702
					0.703426
					0.725372
					0.615248
					0.811537
					0.76836
					0.667729
					0.787297
					0.603273
					0.725549
					0.724024
					0.654443
					0.687903
					0.613695
					0.752674
					0.576068
					0.830691
					0.699548
					0.682752
					0.732806
					0.647443
					0.662037
					0.71569
					0.803403
					0.755926
					0.79739
					0.713273
					0.732281
					0.625427
					0.703675
					0.765871
					0.723576
					0.748615
					0.715663
					0.772514
					0.628856
					0.699503
					0.716414
					0.661216
					0.782854
					0.612124
					0.688644
					0.623502
					0.720607
					0.747214
					0.768779
					0.650007
					0.725169
					0.778667
					0.603875
					0.627018
					0.763112
					0.69625
					0.702172
					0.783231
					0.65312
					0.639627
					0.571291
					0.693581
					0.805252
					0.70827
					0.813379
					0.753161
					0.612819
					0.620946
					0.731239
					0.806011
					0.69888
					0.688441
					0.652315
					0.689013
					0.64946
					0.758088
					0.626136
					0.760676
					0.672893
					0.693443
					0.76321
					0.691257
					0.668361
					0.656283
					0.668698
					0.657147
					0.597298
					0.620546
					0.613836
					0.760762
					0.741725
					0.653277
					0.686505
					0.695741
					0.681001
					0.594168
					0.747636
					0.601066
					0.714623
					0.595045
					0.737838
					0.722559
					0.592521
					0.746216
					0.687656
					0.746356
					0.754614
					0.752509
					0.630889
					0.669527
					0.582854
					0.699721
					0.763636
					0.673618
					0.640644
					0.759751
					0.709011
					0.606299
					0.605148
					0.661348
					0.73251
					0.627065
					0.699743
					0.565162
					0.740318
					0.4861
					0.649514
					0.641441
					0.669303
					0.678823
					0.733146
					0.569789
					0.593282
					0.636896
					0.787319
					0.578735
					0.72788
					0.644008
					0.743073
					0.767386
					0.709276
					0.621707
					0.666989
					0.539107
					0.709881
					0.703093
					0.673125
					0.836547
					0.64577
					0.650208
					0.721114
					0.628966
					0.809464
					0.678731
					0.614679
					0.613344
					0.620177
					0.741088
					0.6894
					0.674443
					0.695605
					0.808947
					0.597478
					0.732702
					0.591936
					0.549426
					0.686416
					0.716517
					0.73932
					0.617748
					0.536244
					0.825117
					0.72386
					0.713173
					0.627682
					0.7611
					0.565094
					0.745121
					0.610909
					0.724544
					0.63977
					0.798112
					0.620499
					0.678015
					0.722655
					0.635546
					0.659779
					0.584786
					0.757797
					0.782438
					0.644748
					0.620428
					0.771432
					0.746138
					0.71066
					0.601641
					0.593611
					0.695104
					0.630356
					0.614438
					0.660291
					0.566951
					0.719649
					0.662575
					0.694665
					0.63043
					0.626254
					0.613599
					0.734189
					0.803232
					0.814427
					0.77076
					0.589074
					0.762192
					0.751438
					0.676277
					0.663967
					0.680368
					0.637331
					0.640809
					0.666285
					0.802146
					0.818278
					0.717278
					0.615376
					0.612591
					0.633399
					0.691879
					0.703048
					0.672155
					0.687396
					0.478651
					0.657054
					0.641699
					0.703597
					0.568207
					0.559733
					0.735455
					0.750032
					0.685276
					0.583877
					0.589464
					0.649971
					0.569833
					0.630659
					0.8276
					0.693361
					0.629045
					0.7167
					0.793621
					0.718804
					0.643757
					0.657374
					0.673306
					0.643323
					0.716805
					0.630793
					0.683606
					0.731013
					0.728513
					0.636246
					0.637543
					0.79337
					0.726395
					0.601189
					0.67826
					0.721392
					0.617171
					0.622973
					0.652823
					0.659893
					0.63266
					0.698407
					0.692497
					0.603129
					0.664891
					0.719801
					0.680601
					0.650673
					0.742043
					0.644367
					0.716141
					0.746911
					0.734763
					0.742713
					0.711833
					0.592038
					0.737774
					0.771165
					0.88079
					0.612274
					0.617999
					0.626488
					0.701211
					0.576434
					0.617097
					0.604656
					0.668336
					0.597528
					0.66196
					0.62166
					0.637367
					0.569948
					0.589836
					0.703899
					0.680324
					0.580499
					0.705181
					0.645167
					0.626594
					0.661702
					0.706616
					0.565867
					0.622603
					0.602463
					0.653038
					0.667661
					0.722428
					0.604477
					0.640932
					0.663552
					0.593748
					0.648808
					0.679203
					0.681965
					0.599458
					0.624543
					0.659736
					0.759351
					0.669706
					0.624785
					0.64163
					0.679062
					0.636184
					0.696797
					0.590547
					0.620637
					0.656419
					0.609507
					0.737387
					0.669485
					0.528084
					0.623062
					0.645931
					0.636706
					0.68052
					0.644577
					0.555013
					0.671575
					0.478602
					0.630179
					0.565573
					0.731179
					0.608122
					0.712953
					0.769075
					0.653199
					0.5934
					0.712283
					0.659601
					0.640123
					0.5624
					0.571791
					0.630127
					0.699131
					0.555728
					0.59731
					0.507242
					0.686712
					0.582003

## Sheet: Fig.2 Statistics
		hA4								mA5						hA9
		ctrl	hA4-WT	hA4-Y20H	hA4-V509G	hA4-V510D	hA4-V510I	hA4-H723D	hA4-H723Y	ctrl	WT	Y8H	R399V	I500V	H707R	ctrl	hA9-WT	hA9-Y8H	hA9-V393R	hA9-V493G	hA9-H731R
	Number of values	856	1417	1360	1147	1850	1113	1215	1110	846	976	883	1037	1040	1063	1211	1211	1077	977	1343	1235
	Minimum	-0.1597	0.7383	0.6259	0.8645	0.2797	1.059	0.6383	0.4065	-0.0886	0.3766	0.3765	-0.105	0.2596	0.3727	-0.1275	0.6021	0.3097	0.4631	-0.004061	0.1503
	Maximum	0.1934	1.705	2.018	2.034	1.156	3.186	1.958	1.091	0.11	1.817	1.408	1.092	0.8049	1.199	0.04754	1.656	1.313	1.346	0.5153	0.5634
	Range	0.3531	0.9671	1.392	1.17	0.8765	2.127	1.319	0.6845	0.1986	1.44	1.031	1.197	0.5453	0.8265	0.1751	1.054	1.004	0.8829	0.5193	0.413
	Mean	0.04003	1	1.143	1.188	0.6252	1.89	0.9694	0.7039	0.0397	1	0.9331	0.7347	0.513	0.7885	0.004157	1	0.8497	0.8933	0.3369	0.4016
	Std. Deviation	0.06932	0.08798	0.08971	0.1285	0.07997	0.1811	0.09621	0.06332	0.0237	0.1264	0.09343	0.1179	0.06	0.08064	0.01622	0.1106	0.09348	0.08484	0.05214	0.04308
	Std. Error of Mean	0.002369	0.002337	0.002432	0.003795	0.001859	0.00543	0.00276	0.0019	0.0008147	0.004045	0.003144	0.00366	0.001861	0.002473	0.0004661	0.003179	0.002848	0.002714	0.001423	0.001226

## Sheet: Fig.3A Data
	non-induced (ctrl)			hA9-WT			hA9-Y8H			hA9-V393R			hA9-V493G			hA9-H731R			mA5-WT			mA5-R399V
	Vm [mV]	[nA/pF]		Vm [mV]	[nA/pF]		Vm [mV]	[nA/pF]		Vm [mV]	[nA/pF]		Vm [mV]	[nA/pF]		Vm [mV]	[nA/pF]		Vm [mV]	[nA/pF]		Vm [mV]	[nA/pF]
Cell 1	-48.5826	-0.0066106		-30.6114	-0.0768325		-39.581	-0.223193		-49.5844	-0.0058462		-46.4951	-0.115921		-47.4978	-0.0596896		-49.334	-0.0075638		-48.1922	-0.0065876
	-38.7916	-0.0056115		-24.4222	-0.061684		-31.4088	-0.18392		-39.6529	-0.0048641		-37.1498	-0.0949677		-37.9859	-0.0476229		-39.442	-0.0063026		-38.5041	-0.0055071
	-29.1116	-0.0040737		-18.1792	-0.0468765		-23.212	-0.145565		-29.7513	-0.0033281		-27.7873	-0.0732634		-28.4462	-0.0371057		-29.6298	-0.0041753		-28.8366	-0.0042469
	-19.428	-0.0025766		-11.895	-0.0321695		-14.9938	-0.107149		-19.8456	-0.0022062		-18.4144	-0.0522652		-18.9063	-0.0260454		-19.7745	-0.0025296		-19.238	-0.0028428
	-9.75233	-0.0011538		-5.56062	-0.017621		-6.74147	-0.069845		-9.93528	-0.000792		-9.04849	-0.0313692		-9.3745	-0.0149035		-9.93529	-0.0007544		-9.69973	-0.001158
	-0.12161	0.00053551		0.79491	-0.0031276		1.53372	-0.0328501		-0.0339832	0.00055306		0.311776	-0.0103477		0.169947	-0.0041096		-0.112407	0.0012458		-0.252601	0.00088003
	9.48743	0.00247974		7.18711	0.0110561		9.83806	0.0035462		9.87032	0.00186508		9.6972	0.0101158		9.70536	0.00699447		9.72041	0.0031829		9.1159	0.00329156
	19.0773	0.00424526		13.668	0.0250463		18.1835	0.0389001		19.7917	0.00308166		19.0659	0.0307774		19.2612	0.017631		19.5577	0.00499776		18.3912	0.00591144
	28.5645	0.00663321		20.2036	0.0388211		26.5654	0.073569		29.6754	0.00453346		28.4375	0.0519638		28.8205	0.027991		29.3825	0.0070838		27.5785	0.00898342
	38.1081	0.00891244		26.762	0.0524119		34.9731	0.107739		39.5479	0.00636698		37.7984	0.0733617		38.3782	0.0383756		39.1936	0.00905652		36.6316	0.0124895
	47.535	0.01137		33.3637	0.0658951		43.4109	0.14107		49.4616	0.00759182		47.1339	0.0953317		47.9532	0.0486015		48.9583	0.011812		45.638	0.0161259
Cell 2	-49.725	-0.0052436		-26.3624	-0.689625		-45.5251	-0.148128		-49.5954	-0.0065133		-47.9857	-0.0591518		-44.8009	-0.126049		-48.821	-0.0101809		-49.0491	-0.0038139
	-39.7795	-0.0041745		-20.8545	-0.558651		-36.3119	-0.121902		-39.6812	-0.0050261		-38.3645	-0.0484178		-35.8018	-0.101635		-39.0503	-0.0080642		-39.3047	-0.0027718
	-29.8463	-0.0030255		-15.3241	-0.428144		-27.0944	-0.0961204		-29.7622	-0.0037677		-28.7407	-0.0374128		-26.7491	-0.0788438		-29.3042	-0.0059326		-29.457	-0.0021533
	-19.8938	-0.0020544		-9.77539	-0.298578		-17.8555	-0.0709851		-19.8538	-0.0023963		-19.0986	-0.0266236		-17.7203	-0.0553492		-19.5632	-0.0038096		-19.6425	-0.001373
	-9.95189	-0.0009409		-4.20564	-0.168912		-8.61107	-0.0458547		-9.94705	-0.0008715		-9.46172	-0.015537		-8.6729	-0.0320821		-9.82596	-0.0015149		-9.88362	-0.0004995
	-0.01839	0.0003651		1.36879	-0.0398581		0.649765	-0.0216695		-0.0335196	0.00049867		0.173546	-0.0051794		0.383455	-0.0093495		-0.142264	0.00126828		-0.156921	0.0006481
	9.92272	0.00154007		6.96154	0.0887371		9.92355	0.00261523		9.87065	0.00216757		9.80418	0.00570013		9.45859	0.013249		9.52931	0.00409474		9.55202	0.00177963
	19.8757	0.00235658		12.566	0.2171		19.2084	0.0262013		19.7678	0.00353655		19.4444	0.016331		18.544	0.0352377		19.1636	0.00716383		19.208	0.00321051
	29.7949	0.0039002		18.1572	0.345557		28.515	0.0493074		29.653	0.0051931		29.0909	0.0269242		27.64	0.0571259		28.7474	0.0106504		28.8558	0.00455484
	39.7423	0.00489275		23.7419	0.474052		37.8304	0.0716887		39.551	0.00715954		38.7338	0.0374312		36.7833	0.0780636		38.26	0.0149264		38.4248	0.00621794
	49.6816	0.00610705		29.3609	0.602538		47.1553	0.0940619		49.4301	0.00888313		48.3879	0.0475959		45.9299	0.0985743		47.7404	0.0194142		48.0694	0.00772819
Cell 3	-49.8941	-0.0011462		-43.9784	-0.13849		-39.7255	-0.132515		-49.7608	-0.0030805		-48.4068	-0.0474813		-46.4608	-0.147444		-48.3438	-0.0050403		-49.0653	-0.0308917
	-39.912	-0.0008978		-35.1692	-0.110866		-31.5908	-0.108356		-39.8267	-0.002253		-38.7167	-0.038285		-37.1565	-0.118438		-38.7389	-0.0037829		-39.3315	-0.021778
	-29.9594	-0.0005005		-26.3472	-0.0840336		-23.4492	-0.0843959		-29.8719	-0.0015259		-29.0304	-0.0290171		-27.8216	-0.0909242		-29.0686	-0.0027656		-29.5641	-0.0141364
	-19.9757	-0.0002121		-17.513	-0.0571896		-15.2826	-0.0607795		-19.9266	-0.001104		-19.3548	-0.0192773		-18.5112	-0.06235		-19.3871	-0.0017839		-19.7489	-0.0087934
	-10.0008	0.00011769		-8.69075	-0.0301665		-7.0863	-0.0375825		-9.98626	-0.0002628		-9.67579	-0.0097523		-9.21163	-0.0328138		-9.69886	-0.000907		-9.96047	-0.0014183
	-0.03267	0.00036308		0.119451	-0.002851		1.11384	-0.0143714		-0.0338826	0.00048907		0.011957	-0.0003022		0.0775606	-0.0031942		-0.041631	0.00013073		-0.15023	0.00478304
	9.93211	0.0006372		8.9493	0.0243267		9.35706	0.00829103		9.89791	0.00116593		9.68128	0.00930872		9.34103	0.0270947		9.57396	0.00125632		9.64402	0.0116568
	19.9013	0.00100769		17.7827	0.0509052		17.6217	0.0307045		19.8364	0.00217079		19.3658	0.0189346		18.5557	0.0600987		19.1912	0.00238231		19.4026	0.0198071
	29.8709	0.00136434		26.6114	0.0781612		25.9169	0.0527374		29.7751	0.00276549		29.04	0.0284626		27.8084	0.091758		28.7797	0.00367263		29.0542	0.031261
	39.8436	0.00161357		35.46	0.104547		34.2474	0.0741431		39.7024	0.00357603		38.73	0.0378371		37.0383	0.1233		38.2278	0.00529929		38.8514	0.0374916
	49.8133	0.00195989		44.3069	0.131777		42.6082	0.0952033		49.6494	0.00460829		48.4044	0.0477949		46.2538	0.156582		47.6862	0.00697412		48.5278	0.0483831
Cell 4	-49.1159	-0.0110566		-33.9294	-0.330966		-46.2936	-0.102809		-49.4441	-0.002857		-48.9402	-0.0463583		-42.9359	-0.138494		-49.7752	-0.0017176		-49.3302	-0.0077416
	-39.2826	-0.0088434		-26.8646	-0.270421		-36.9737	-0.0841389		-39.5782	-0.0021037		-39.1208	-0.0386949		-34.2358	-0.112562		-39.8301	-0.0012575		-39.4778	-0.0059418
	-29.4878	-0.0063425		-19.7922	-0.210231		-27.6612	-0.0648643		-29.7134	-0.0015168		-29.3297	-0.0301299		-25.5566	-0.0866796		-29.8751	-0.0009648		-29.6184	-0.0043458
	-19.6568	-0.0042425		-12.8051	-0.148401		-18.3297	-0.046471		-19.8401	-0.0008203		-19.5531	-0.0198524		-16.8772	-0.0610321		-19.9248	-0.0006456		-19.7891	-0.0023195
	-9.88093	-0.0015319		-5.86833	-0.0853073		-8.9861	-0.0281335		-9.9788	9.0698e-07		-9.76976	-0.0099331		-8.15729	-0.0361114		-9.96752	-0.0003138		-9.91449	-0.0010062
	-0.10738	0.00139186		0.961362	-0.0199737		0.36442	-0.010304		-0.131142	0.00065102		-0.00481	0.00025295		0.573831	-0.011128		-0.0105591	8.2947e-05		-0.0508743	0.00060312
	9.65314	0.0044208		7.74652	0.0466945		9.73804	0.0074389		9.73329	0.00130295		9.75978	0.0107648		9.31877	0.0131574		9.95217	0.00034195		9.78728	0.0024324
	19.3598	0.00824071		14.4776	0.113529		19.1228	0.024389		19.5802	0.00215506		19.5135	0.0212996		18.0775	0.0376816		19.9043	0.00073164		19.6403	0.00405794
	29.0494	0.0116602		21.1018	0.183896		28.5141	0.041318		29.4455	0.00275878		29.2376	0.0336541		26.842	0.0616642		29.8665	0.00107125		29.4554	0.00599943
	38.7291	0.0162643		27.6679	0.25434		37.9226	0.0575735		39.2788	0.00364319		38.9934	0.0450358		35.6304	0.0852855		39.8101	0.00151805		39.2207	0.00860604
	48.3875	0.0193326		34.2589	0.325427		47.3438	0.073704		49.1249	0.00440567		48.7677	0.0555396		44.3226	0.110995		49.7649	0.00170585		49.0027	0.0113049
Cell 5	-49.6553	-0.0132708		-43.2837	-0.0774427		-39.0638	-0.13009		-49.5467	-0.0055234		-47.646	-0.0861207		-38.071	-0.181642		-49.5624	-0.005905		-49.7756	-0.0036107
	-39.7094	-0.01069		-34.5859	-0.0625192		-31.1789	-0.105026		-39.6247	-0.0046426		-38.1451	-0.0674678		-30.6604	-0.141974		-39.6424	-0.0047208		-39.8269	-0.0026525
	-29.7761	-0.0085465		-25.884	-0.0477531		-23.2739	-0.0801066		-29.7014	-0.0034215		-28.6063	-0.051284		-23.2974	-0.102115		-29.7456	-0.0032522		-29.8572	-0.0020858
	-19.8246	-0.0064943		-17.1417	-0.0330074		-15.3121	-0.0557968		-19.7821	-0.0026409		-19.1377	-0.0316063		-15.7547	-0.0655173		-19.8283	-0.0023656		-19.8992	-0.0015865
	-9.90143	-0.0035465		-8.37221	-0.0186278		-7.3344	-0.0317895		-9.88228	-0.0013972		-9.63855	-0.0132977		-8.43457	-0.0239773		-9.92581	-0.0010115		-9.94545	-0.0007697
	0.009917	-0.0003866		0.400359	-0.004616		0.671294	-0.0078894		0.0048103	-4.559e-05		-0.16792	0.00593155		-1.22156	0.0185862		-0.0156793	0.00027865		-0.0006536	1.4434e-05
	9.9038	0.00340261		9.19769	0.00920466		8.71974	0.0152628		9.86518	0.00166447		9.30611	0.0246359		5.89645	0.0633545		9.88513	0.00140564		9.93647	0.00096498
	19.7767	0.00805824		18.0122	0.0229823		16.8208	0.0378606		19.7194	0.00321654		18.803	0.0439078		12.8	0.111136		19.7892	0.00273208		19.8785	0.00187512
	29.6335	0.0139003		26.8414	0.0365026		24.9302	0.0603107		29.5673	0.00532838		28.1659	0.0670698		19.3179	0.164063		29.6698	0.00451847		29.8447	0.00236386
	39.4567	0.0210481		35.7347	0.0490919		33.0802	0.082441		39.3763	0.00762759		37.6281	0.0869897		25.6211	0.221536		39.5254	0.00650526		39.771	0.00353088
	49.2493	0.0280034		44.6674	0.0614785		41.2728	0.103921		49.1956	0.00979407		47.1506	0.103756		32.1111	0.273574		49.4026	0.00796339		49.7183	0.00448624
Cell 6	-49.2937	-0.0124989		-38.7785	-0.153891		-36.1957	-0.304782		-49.6464	-0.0043333		-45.8707	-0.118856		-42.2676	-0.193231		-49.8316	-0.002138		-49.5397	-0.0049248
	-39.3988	-0.0107101		-31.4086	-0.117377		-28.7898	-0.24769		-39.7357	-0.0032474		-36.6928	-0.0950664		-33.7125	-0.156388		-39.8594	-0.001955		-39.6489	-0.00383
	-29.5137	-0.0085358		-23.8432	-0.0845185		-21.3695	-0.190466		-29.8058	-0.0023871		-27.6218	-0.0699681		-25.2813	-0.117906		-29.8997	-0.0012141		-29.7501	-0.002795
	-19.6476	-0.0061263		-16.0634	-0.054094		-13.9089	-0.13468		-19.867	-0.0016906		-18.3929	-0.0461622		-16.7672	-0.0807502		-19.9285	-0.0009264		-19.8705	-0.001348
	-9.78304	-0.0037894		-8.32754	-0.0230592		-6.40644	-0.079423		-9.94279	-0.0006506		-9.23851	-0.0221456		-8.28419	-0.042785		-9.96288	-0.0004316		-9.97738	-0.0002803
	0.059664	-0.0010648		-0.534981	0.00726941		1.13035	-0.0248531		-0.0144124	0.00016924		-0.14945	0.00439298		0.16454	-0.0039693		0.009385	-0.0001275		-0.108288	0.00112396
	9.88523	0.00198816		7.30809	0.0370291		8.70689	0.028546		9.90534	0.00120833		8.87628	0.0321156		8.54916	0.0365366		9.97963	0.00030922		9.76317	0.00262352
	19.6882	0.00559927		14.9556	0.0701914		16.3325	0.081023		19.8282	0.00211503		17.953	0.0594829		16.9909	0.075583		19.9508	0.00048339		19.615	0.00413517
	29.4522	0.00968575		22.7183	0.100757		23.9948	0.132621		29.7508	0.00310498		26.9493	0.0891041		25.1836	0.120082		29.912	0.00114094		29.4653	0.00582608
	39.1923	0.0142287		30.3688	0.133855		31.7083	0.183239		39.6548	0.00416364		35.7738	0.120492		33.4322	0.164139		39.8877	0.00142365		39.3145	0.0074295
	48.8651	0.0200535		38.1482	0.163563		39.4469	0.232945		49.5538	0.00574274		44.6187	0.15684		41.6188	0.210354		49.8559	0.00177956		49.1746	0.008944
Cell 7	-49.8938	-0.002947		-14.9981	-0.453006		-47.0657	-0.0438819		-49.5092	-0.0064094					-45.957	-0.125481		-49.484	-0.0059351		-47.3976	-0.0147442
	-39.9172	-0.0022212		-11.9972	-0.362734		-37.6344	-0.0353706		-39.6163	-0.0046544					-36.7909	-0.0991472		-39.5837	-0.0048364		-38.0117	-0.0110284
	-29.9353	-0.0017649		-9.02401	-0.271666		-28.182	-0.0271707		-29.7436	-0.0033434					-27.515	-0.076876		-29.7019	-0.0035198		-28.5299	-0.0082632
	-19.9595	-0.0011285		-6.07461	-0.180255		-18.7215	-0.0192452		-19.8618	-0.0017354					-18.3061	-0.052938		-19.7941	-0.0024066		-19.1388	-0.0048819
	-9.98211	-0.0005113		-3.27268	-0.0869824		-9.26131	-0.0111923		-9.99014	-0.0002339					-9.18102	-0.0254158		-9.89089	-0.0011592		-9.74187	-0.0014905
	-0.00703	0.00013954		-0.597045	0.0077371		0.214542	-0.003236		-0.110556	0.0014742					-0.0918121	0.00295972		0.0122308	-0.0001473		-0.401606	0.00224781
	9.96461	0.00083483		1.96498	0.104046		9.68785	0.00464784		9.76267	0.0029757					8.92798	0.0327993		9.91353	0.0009791		8.89785	0.00614711
	19.9364	0.00186828		4.41362	0.201663		19.1832	0.0122542		19.6138	0.00465439					17.8714	0.0656795		19.7932	0.00240802		18.1704	0.0101418
	29.8969	0.00267629		6.66935	0.301498		28.6711	0.0198836		29.4884	0.00661322					26.7081	0.102262		29.6774	0.0037859		27.3393	0.0150344
	39.8623	0.00367828		8.72006	0.403746		38.1802	0.0272508		39.338	0.00843828					35.4808	0.139983		39.5425	0.00524543		36.4072	0.0199806
	49.8133	0.00483258		10.6778	0.507524		47.6643	0.0348989		49.1327	0.0109412					43.9524	0.187959		49.4027	0.00681141		45.2211	0.027085
Cell 8	-49.9505	-0.0019625					-45.0865	-0.101985		-49.3459	-0.0048923					-45.1267	-0.141546		-49.6927	-0.004738		-49.1436	-0.0034406
	-39.9635	-0.0014133					-36.009	-0.0828125		-39.5303	-0.0035358					-36.0328	-0.11506		-39.7579	-0.0037151		-39.3513	-0.0026533
	-29.9736	-0.001046					-26.9228	-0.0638319		-29.6471	-0.002585					-27.0948	-0.0846602		-29.817	-0.0028254		-29.5335	-0.0018573
	-19.9814	-0.0007645					-17.7931	-0.0457348		-19.8148	-0.0013219					-18.0699	-0.0563349		-19.8741	-0.0019702		-19.7437	-0.0010064
	-9.99423	-0.0003533					-8.67408	-0.0276259		-9.95335	-0.0003482					-9.09259	-0.0262003		-9.92847	-0.0010815		-9.9416	-0.0002194
	-0.00527	0.00021488					0.473748	-0.0098627		-0.101346	0.00068101					-0.153868	0.0044885		0.0171671	-0.0002819		-0.141881	0.00058331
	9.98549	0.00046435					9.64305	0.00738077		9.72799	0.00190754					8.77654	0.0355727		9.96675	0.00054705		9.66264	0.00135178
	19.9758	0.00089229					18.8232	0.0243383		19.5733	0.00312187					17.6883	0.0669198		19.9088	0.00146196		19.4412	0.00223156
	29.9664	0.00116306					28.0323	0.0408199		29.4161	0.00437479					26.4974	0.102289		29.8529	0.00222594		29.1921	0.00323478
	39.9532	0.00175054					37.252	0.0570956		39.3358	0.00514521					35.3809	0.13481		39.8032	0.00295639		38.9122	0.00437535
	49.9387	0.00213383					46.4952	0.0727289		49.1312	0.00637844					44.2111	0.168517		49.7382	0.0039939		48.6151	0.00563865
Cell 9							-48.1779	-0.0722302		-49.3023	-0.0044772								-47.7682	-0.0204224		-48.5327	-0.0106899
							-38.4855	-0.0606001		-39.432	-0.0037082								-38.2179	-0.0162607		-38.8568	-0.0084861
							-28.8277	-0.0465854		-29.5663	-0.0028581								-28.6549	-0.0121563		-29.1402	-0.0063163
							-19.1568	-0.0336056		-19.7053	-0.0018263								-19.177	-0.0072209		-19.4637	-0.0039897
							-9.47539	-0.0207906		-9.85396	-0.0009331								-9.65186	-0.0031053		-9.77216	-0.0017069
							0.20545	-0.0081126		-0.0148556	0.00012099								-0.167593	0.00148362		-0.133695	0.0009785
							9.89542	0.00406185		9.82389	0.00116495								9.31124	0.00631386		9.49488	0.00377905
							19.597	0.0160882		19.6641	0.00217731								18.6941	0.0118727		19.1276	0.00655656
							29.2894	0.0282552		29.4723	0.00329892								28.1358	0.0168645		28.6958	0.0096895
							38.9941	0.0400205		39.2629	0.00479478								37.5811	0.0219576		38.3104	0.0127105
							48.7325	0.0503251		49.002	0.00620712								46.9361	0.0276555		47.7221	0.0168318
Cell 10							-39.6275	-0.105142		-49.6536	-0.0070713								-49.7757	-0.0016376
							-31.7384	-0.0836979		-39.7104	-0.0058097								-39.8239	-0.001313
							-23.7558	-0.0633486		-29.784	-0.0042095								-29.8675	-0.0010726
							-15.8007	-0.0425626		-19.8656	-0.0026054								-19.9177	-0.0007455
							-7.79778	-0.022308		-9.94246	-0.001137								-9.95496	-0.0003877
							0.209322	-0.0020981		-0.0284576	0.00043038								0.0101713	-8.823e-05
							8.22703	0.0180218		9.88565	0.00220537								9.96062	0.00031812
							16.261	0.0377842		19.797	0.00373205								19.9092	0.00060145
							24.2928	0.0577673		29.7104	0.00602367								29.8555	0.00107986
							32.333	0.0776498		39.6081	0.00775316								39.8241	0.00124256
							40.3546	0.097873		49.515	0.00981162								49.7648	0.00158173
Cell 11																			-49.5337	-0.0045223
																			-39.6142	-0.0038955
																			-29.7406	-0.0025446
																			-19.8668	-0.0012933
																			-9.9878	-0.0001318
																			-0.114833	0.001166
																			9.75192	0.00251139
																			19.608	0.00388225
																			29.4792	0.00521213
																			39.3513	0.00655973
																			49.1892	0.00811993
Cell 12																			-49.7213	-0.0099508
																			-39.7901	-0.0078359
																			-29.8455	-0.0057405
																			-19.9258	-0.0025931
																			-9.97619	-0.0009651
																			-0.0400058	0.00150415
																			9.88649	0.0042342
																			19.8255	0.00639043
																			29.776	0.00832278
																			39.7237	0.0102269
																			49.6351	0.0136851
Cell 13																			-48.8871	-0.0099987
																			-39.0772	-0.0083806
																			-29.2823	-0.0065294
																			-19.4948	-0.0045366
																			-9.75046	-0.002288
																			-0.0325574	0.00038315
																			9.67059	0.0029654
																			19.3377	0.00600542
																			28.9876	0.00915946
																			38.5311	0.0131955
																			48.0595	0.0175728

## Sheet: Fig.3B Data
non-induced	hA9-WT	hA9-Y8H	hA9-V393R	hA9-V493G	hA9-H731R	mA5-WT	mA5-R399V
0.175431	2.23102	4.47057	0.136748	2.18039	1.16451	0.203631	0.215734
0.131484	23.1566	2.61156	0.153808	1.12962	2.49017	0.287404	0.117982
0.0330383	3.05933	2.83058	0.0755444	0.993993	3.26971	0.107459	0.632128
0.299121	9.62144	1.90679	0.0732093	1.04312	2.77708	0.0398448	0.163155
0.382998	1.58515	2.98538	0.153385	2.03041	5.90094	0.130188	0.0788459
0.310694	4.07051	7.24047	0.0970543	2.91981	4.83097	0.0437992	0.142286
0.0652632	36.8208	0.839638	0.170406		3.12189	0.113759	0.400238
0.0568647		1.94179	0.113624		3.43324	0.0833165	0.0819126
		1.3096	0.107231			0.483844	0.27861
		2.524	0.169932			0.0408382
						0.131447
						0.24851
						0.274867

## Sheet: Fig.3B Statistics
	Parametric
	ANOVA summary								Tukey's multiple comparisons test	Mean Diff.	95.00% CI of diff.	Below threshold?	Summary	Adjusted P Value
	F	21.35							non-induced vs. hA9-Y8H	-2.684	-4.021 to -1.347	Yes	****	<0.0001
	P value	<0.0001							non-induced vs. hA9-V393R	0.05677	-1.280 to 1.394	No	ns	>0.9999
	P value summary	****							non-induced vs. hA9-V493G	-1.534	-3.057 to -0.01201	Yes	*	0.047
	Significant diff. among means (P < 0.05)?	Yes							non-induced vs. hA9-H731R	-3.192	-4.601 to -1.782	Yes	****	<0.0001
	R squared	0.6921							non-induced vs. mA5-WT	0.01348	-1.253 to 1.280	No	ns	>0.9999
									non-induced vs. mA5-R399V	-0.05268	-1.422 to 1.317	No	ns	>0.9999
	ANOVA table	SS	DF	MS	F (DFn, DFd)	P value			hA9-Y8H vs. hA9-V393R	2.741	1.480 to 4.002	Yes	****	<0.0001
	Treatment (between columns)	109	6	18.17	F (6, 57) = 21.35	P<0.0001			hA9-Y8H vs. hA9-V493G	1.15	-0.3058 to 2.605	No	ns	0.2118
	Residual (within columns)	48.49	57	0.8508					hA9-Y8H vs. hA9-H731R	-0.5075	-1.845 to 0.8296	No	ns	0.906
	Total	157.5	63						hA9-Y8H vs. mA5-WT	2.698	1.512 to 3.883	Yes	****	<0.0001
									hA9-Y8H vs. mA5-R399V	2.631	1.336 to 3.927	Yes	****	<0.0001
	Data summary								hA9-V393R vs. hA9-V493G	-1.591	-3.047 to -0.1355	Yes	*	0.0235
	Number of treatments (columns)	7							hA9-V393R vs. hA9-H731R	-3.248	-4.586 to -1.911	Yes	****	<0.0001
	Number of values (total)	64							hA9-V393R vs. mA5-WT	-0.04328	-1.229 to 1.142	No	ns	>0.9999
									hA9-V393R vs. mA5-R399V	-0.1094	-1.405 to 1.186	No	ns	>0.9999
									hA9-V493G vs. hA9-H731R	-1.657	-3.180 to -0.1350	Yes	*	0.0244
									hA9-V493G vs. mA5-WT	1.548	0.1566 to 2.939	Yes	*	0.0199
									hA9-V493G vs. mA5-R399V	1.482	-0.003979 to 2.967	No	ns	0.051
									hA9-H731R vs. mA5-WT	3.205	1.939 to 4.472	Yes	****	<0.0001
									hA9-H731R vs. mA5-R399V	3.139	1.769 to 4.509	Yes	****	<0.0001
									mA5-WT vs. mA5-R399V	-0.06617	-1.288 to 1.156	No	ns	>0.9999
	Non-parametric
	Kruskal-Wallis test								Dunn's multiple comparisons test	Mean rank diff.		Significant?	Summary	Adjusted P Value
	P value	<0.0001							non-induced vs. hA9-Y8H	-31.4		Yes	**	0.0079
	Exact or approximate P value?	Approximate							non-induced vs. hA9-V393R	3.4		No	ns	>0.9999
	P value summary	****							non-induced vs. hA9-V493G	-26.33		No	ns	0.1853
	Do the medians vary signif. (P < 0.05)?	Yes							non-induced vs. hA9-H731R	-35.5		Yes	**	0.0029
	Number of groups	7							non-induced vs. mA5-WT	1.615		No	ns	>0.9999
	Kruskal-Wallis statistic	45.93							non-induced vs. mA5-R399V	-3.889		No	ns	>0.9999
									hA9-Y8H vs. hA9-V393R	34.8		Yes	***	0.0006
	Data summary								hA9-Y8H vs. hA9-V493G	5.067		No	ns	>0.9999
	Number of treatments (columns)	7							hA9-Y8H vs. hA9-H731R	-4.1		No	ns	>0.9999
	Number of values (total)	64							hA9-Y8H vs. mA5-WT	33.02		Yes	***	0.0005
									hA9-Y8H vs. mA5-R399V	27.51		Yes	*	0.0273
									hA9-V393R vs. hA9-V493G	-29.73		Yes	*	0.0417
									hA9-V393R vs. hA9-H731R	-38.9		Yes	***	0.0002
									hA9-V393R vs. mA5-WT	-1.785		No	ns	>0.9999
									hA9-V393R vs. mA5-R399V	-7.289		No	ns	>0.9999
									hA9-V493G vs. hA9-H731R	-9.167		No	ns	>0.9999
									hA9-V493G vs. mA5-WT	27.95		Yes	*	0.0494
									hA9-V493G vs. mA5-R399V	22.44		No	ns	0.4659
									hA9-H731R vs. mA5-WT	37.12		Yes	***	0.0002
									hA9-H731R vs. mA5-R399V	31.61		Yes	**	0.01
									mA5-WT vs. mA5-R399V	-5.504		No	ns	>0.9999

## Sheet: Fig.3C Data
non-induced	hA9-WT	hA9-Y8H	hA9-V493G	hA9-H731R	mA5-WT	mA5-R399V
-1	-53	-28.5	-32	-35	-7	-15
-1.9	-58	-38.5	-35	-32	-5	-10
-4.5	-54	-34.7	-30	-35	-1.5	-28
-5.1	-51	-43.2	-20	-33	-10	-11
0	-42	-41.2	-23	-36	-4	-16
0.8	-56	-41	-35	-43	0	-11
-1.5		-32.4	-30	-40	-7
-13		-40.5	-41	-32	-10
		-22.7		-24	0
		-33.5			-2
					-5
					-5

## Sheet: Fig.3C Statistics
	ANOVA summary								Tukey's multiple comparisons test	Mean Diff.	95.00% CI of diff.	Below threshold?	Summary	Adjusted P Value
	F	86.93							non-induced vs. hA9-WT	49.06	39.92 to 58.20	Yes	****	<0.0001
	P value	<0.0001							non-induced vs. hA9-Y8H	32.35	24.32 to 40.37	Yes	****	<0.0001
	P value summary	****							non-induced vs. hA9-V493G	27.48	19.01 to 35.94	Yes	****	<0.0001
	Significant diff. among means (P < 0.05)?	Yes							non-induced vs. hA9-H731R	31.17	22.95 to 39.39	Yes	****	<0.0001
	R squared	0.9093							non-induced vs. mA5-WT	1.433	-6.290 to 9.156	No	ns	0.9974
									non-induced vs. mA5-R399V	11.89	2.754 to 21.03	Yes	**	0.0037
	ANOVA table	SS	DF	MS	F (DFn, DFd)	P value			hA9-WT vs. hA9-Y8H	-16.71	-25.45 to -7.976	Yes	****	<0.0001
	Treatment (between columns)	15879	6	2647	F (6, 52) = 86.93	P<0.0001			hA9-WT vs. hA9-V493G	-21.58	-30.72 to -12.45	Yes	****	<0.0001
	Residual (within columns)	1583	52	30.44					hA9-WT vs. hA9-H731R	-17.89	-26.81 to -8.971	Yes	****	<0.0001
	Total	17462	58						hA9-WT vs. mA5-WT	-47.63	-56.09 to -39.16	Yes	****	<0.0001
									hA9-WT vs. mA5-R399V	-37.17	-46.94 to -27.40	Yes	****	<0.0001
	Data summary								hA9-Y8H vs. hA9-V493G	-4.87	-12.90 to 3.156	No	ns	0.5147
	Number of treatments (columns)	7							hA9-Y8H vs. hA9-H731R	-1.176	-8.950 to 6.599	No	ns	0.9992
	Number of values (total)	59							hA9-Y8H vs. mA5-WT	-30.91	-38.16 to -23.67	Yes	****	<0.0001
									hA9-Y8H vs. mA5-R399V	-20.45	-29.19 to -11.72	Yes	****	<0.0001
									hA9-V493G vs. hA9-H731R	3.694	-4.527 to 11.92	No	ns	0.8108
									hA9-V493G vs. mA5-WT	-26.04	-33.76 to -18.32	Yes	****	<0.0001
									hA9-V493G vs. mA5-R399V	-15.58	-24.72 to -6.445	Yes	****	<0.0001
									hA9-H731R vs. mA5-WT	-29.74	-37.20 to -22.27	Yes	****	<0.0001
									hA9-H731R vs. mA5-R399V	-19.28	-28.20 to -10.36	Yes	****	<0.0001
									mA5-WT vs. mA5-R399V	10.46	1.998 to 18.92	Yes	**	0.0068

## Sheet: Fig.4A Data & Statistics
hA9 Transport assay
	0.1 µg/mL dox									mean	SD	SE
	hA9-WT	0.0473254	0.0488338	0.0788064	0.0398243	0.0491384	0.041857	0.0549945	0.0338039	0.049323	0.0135884	0.00480421
	hA9-Y8H	0.016761	0.028498	0.029598						0.0249523	0.00711519	0.00410796
	hA9-V393R	0.00649773	0.0121117	0.0155519						0.0113871	0.00457037	0.0026387
	hA9-V493G	0.0317431	0.0322831	0.030558						0.0315281	0.000882417	0.000509464
	hA9-H731R	0.017242	0.033592	0.040542						0.0304587	0.0119618	0.00690618
	0.3 µg/mL dox									mean	SD	SE
	hA9-WT	0.0904936	0.0574231	0.0586768	0.0603476	0.0616819	0.0633092	0.0616737	0.0676673	0.0651592	0.0106958	0.00378155
	hA9-Y8H	0.032952	0.026489	0.042155						0.0338653	0.00787283	0.00454538
	hA9-V393R	0.00206137	0.0282163	0.00367749						0.0113184	0.0146563	0.00846183
	hA9-V493G	0.0562093	0.0551674	0.0530678						0.0548148	0.00160015	0.000923848
	hA9-H731R	0.029669	0.034469	0.061646						0.041928	0.0172441	0.0099559
	1 µg/mL dox									mean	SD	SE
	hA9-WT	0.0678223	0.0943091	0.0807807	0.110643	0.0923868	0.0936979	0.0670625	0.0854364	0.0865173	0.0145937	0.00515964
	hA9-Y8H	0.024106	0.044804	0.044918						0.0379427	0.011983	0.00691841
	hA9-V393R	0.0149378	0.00982543	0.0342778						0.0196803	0.0128976	0.00744643
	hA9-V493G	0.0639133	0.0561475	0.0715784						0.0638797	0.00771548	0.00445454
	hA9-H731R	0.041071	0.059317	0.054405						0.0515977	0.0094414	0.00545099
	3 µg/mL dox									mean	SD	SE
	hA9-WT	0.128609	0.11918	0.098936	0.100514	0.0874306	0.100915	0.0778371	0.0925273	0.100744	0.0164281	0.0058082
	hA9-Y8H	0.024164	0.050603	0.051962						0.042243	0.0156716	0.00904801
	hA9-V393R	0.0324875	0.031907	0.0236695						0.0293546	0.00493205	0.00284752
	hA9-V493G	0.082556	0.0749328	0.0810812						0.0795233	0.00404331	0.00233441
	hA9-H731R	0.060604	0.062358	0.051867						0.0582763	0.0056195	0.00324442
	10 µg/mL dox									mean	SD	SE
	hA9-WT	0.158246	0.144949	0.0996191	0.130569	0.108409	0.117309	0.098811	0.103641	0.120194	0.0222651	0.00787191
	hA9-Y8H	0.037879	0.063408	0.04761						0.0496323	0.0128841	0.00743863
	hA9-V393R	0.0176642	0.0171414	0.0160579						0.0169545	0.000819264	0.000473002
	hA9-V493G	0.062747	0.0743392	0.0854856						0.0741906	0.0113701	0.00656451
	hA9-H731R	0.037956	0.08422	0.065089						0.0624217	0.0232471	0.0134217

## Sheet: Fig.4B Data
FmTq2/OD660nm
	0.1 µg/mL dox
	hA9-WT	38918	38268.3	18945.7	15597.3	17402.1	19074.1	11009.1	14809.1
	hA9-Y8H	17869.7	19673	19744.3
	hA9-V393R	30813.7	24171.6	20650.9
	hA9-V493G	26329.1	23754.1	23370.6
	hA9-H731R	33402	24795.2	20292.8
	0.3 µg/mL dox
	hA9-WT	58823.3	65557.8	54412	38808.1	41131.4	38122.1	22473.1	37088
	hA9-Y8H	24158.4	36817.8	32502.7
	hA9-V393R	51984.5	36488.6	35448.4
	hA9-V493G	47448.3	46432.7	40728.2
	hA9-H731R	50955	40009.6	35644.2
	1 µg/mL dox
	hA9-WT	89053.2	87019.7	63904.3	56500	71815	54221.3	34112.8	45116.3
	hA9-Y8H	38257.4	47203.7	43772.8
	hA9-V393R	58539.2	47077.1	45300.4
	hA9-V493G	47432.7	57007.4	48737.8
	hA9-H731R	68707.8	58124.3	46859.5
	3 µg/mL dox
	hA9-WT	104331	112722	85334.8	91541.1	92184.8	60122.1	51259.8	60763.1
	hA9-Y8H	45491.8	55356.2	52645.9
	hA9-V393R	74062.6	45445.6	52322.4
	hA9-V493G	76708.1	72104.8	53717.1
	hA9-H731R	69239.2	63151	55244.8
	10 µg/mL dox
	hA9-WT	104196	115315	103150	77467.7	105145	77165.1	50463.4	77644.6
	hA9-Y8H	50637.5	59171.8	51694.8
	hA9-V393R	78516.5	53832.9	58162
	hA9-V493G	87154.6	83259.9	52827.5
	hA9-H731R	68364.6	57125	55313.9

## Sheet: Fig.4B re WT
FmTq2/OD660nm
	0.1 µg/mL dox									mean	SD	SE
	hA9-WT	1.78909	1.75923	0.870946	0.717019	0.799988	0.876852	0.506096	0.680785	1	0.492345	0.17407
	hA9-Y8H	0.821484	0.904382	0.907662						0.877843	0.0488354	0.0281951
	hA9-V393R	1.41653	1.11119	0.949336						1.15902	0.23724	0.136971
	hA9-V493G	1.21037	1.09199	1.07437						1.12558	0.0739593	0.0427004
	hA9-H731R	1.53551	1.13986	0.932875						1.20275	0.306202	0.176786
	0.3 µg/mL dox									mean	SD	SE
	hA9-WT	1.32033	1.47149	1.22132	0.871074	0.923223	0.855678	0.504424	0.832466	1	0.314166	0.111075
	hA9-Y8H	0.542253	0.826402	0.729545						0.6994	0.144453	0.0834002
	hA9-V393R	1.16683	0.819011	0.795664						0.927168	0.207881	0.12002
	hA9-V493G	1.06501	1.04222	0.914172						1.00713	0.0813088	0.0469437
	hA9-H731R	1.14372	0.898043	0.80006						0.947275	0.177042	0.102215
	1 µg/mL dox									mean	SD	SE
	hA9-WT	1.4199	1.38748	1.01892	0.90086	1.14505	0.864528	0.543909	0.719354	1	0.307714	0.108793
	hA9-Y8H	0.609992	0.752636	0.697933						0.686854	0.0719644	0.0415487
	hA9-V393R	0.933374	0.750618	0.722289						0.802094	0.114571	0.0661478
	hA9-V493G	0.756288	0.908951	0.777096						0.814112	0.0827898	0.0477987
	hA9-H731R	1.09551	0.926759	0.747149						0.923138	0.174207	0.100579
	3 µg/mL dox									mean	SD	SE
	hA9-WT	1.26796	1.36994	1.0371	1.11252	1.12035	0.730681	0.622975	0.738471	1	0.272623	0.0963866
	hA9-Y8H	0.552874	0.672759	0.63982						0.621818	0.0619367	0.0357592
	hA9-V393R	0.900103	0.552313	0.635889						0.696102	0.181545	0.104815
	hA9-V493G	0.932254	0.87631	0.652839						0.820468	0.147841	0.0853562
	hA9-H731R	0.841483	0.767492	0.671405						0.760127	0.0852781	0.0492353
	10 µg/mL dox									mean	SD	SE
	hA9-WT	1.17314	1.29832	1.16136	0.872203	1.18382	0.868796	0.568163	0.874195	1	0.243386	0.08605
	hA9-Y8H	0.570124	0.666211	0.582028						0.606121	0.0523786	0.0302408
	hA9-V393R	0.884011	0.606101	0.654842						0.714985	0.148396	0.0856765
	hA9-V493G	0.981267	0.937417	0.594781						0.837822	0.211618	0.122178
	hA9-H731R	0.769712	0.643166	0.622776						0.678551	0.0796031	0.0459589

[truncated: 8 more sheets: Fig.4C, Fig.5A Data, Fig.5B Data & Statistics, Fig.6A Data & Statistics, Fig.6B Data, Fig.6B re WT, Fig.6C, Fig.7 Data]
